# Supplementary material for: ﻿Cirrhilabrusfinifenmaa (Teleostei, Labridae), a new species of fairy wrasse from the Maldives, with comments on the taxonomic identity of C.rubrisquamis and C.wakanda
Source: Zookeys. 2022 Mar 8;1088:65–80. doi: 10.3897/zookeys.1088.78139 (PMC8924139; doi:10.3897/zookeys.1088.78139)
Supplement: XML Treatment for Cirrhilabrus rubrisquamis [file zookeys.1088.78139-treatment1.xml]

<!DOCTYPE tp:taxon-treatment
  PUBLIC "-//TaxonX//DTD Taxonomic Treatment Publishing DTD v0 20100105//EN" "tax-treatment-NSO.dtd">
<tp:taxon-treatment xmlns:tp="http://www.plazi.org/taxpub"><tp:treatment-meta><kwd-group><label>Taxon classification</label><kwd>
              <named-content content-type="kingdom">Animalia</named-content>
            </kwd><kwd>
              <named-content content-type="order">Perciformes</named-content>
            </kwd><kwd>
              <named-content content-type="family">Labridae</named-content>
            </kwd></kwd-group><mixed-citation publication-type="journal"><person-group><name><surname>Tea</surname><given-names>Yi-Kai</given-names></name><name><surname>Najeeb</surname><given-names>Ahmed</given-names></name><name><surname>Rowlett</surname><given-names>Joseph</given-names></name><name><surname>Rocha</surname><given-names>Luiz A.</given-names></name></person-group><article-title>﻿<italic><tp:taxon-name><tp:taxon-name-part taxon-name-part-type="genus" reg="Cirrhilabrus">Cirrhilabrus</tp:taxon-name-part><tp:taxon-name-part taxon-name-part-type="species" reg="finifenmaa">finifenmaa</tp:taxon-name-part></tp:taxon-name></italic> (<tp:taxon-name><tp:taxon-name-part taxon-name-part-type="subclass">Teleostei</tp:taxon-name-part></tp:taxon-name>, <tp:taxon-name><tp:taxon-name-part taxon-name-part-type="family">Labridae</tp:taxon-name-part></tp:taxon-name>), a new species of fairy wrasse from the Maldives, with comments on the taxonomic identity of <italic><tp:taxon-name><tp:taxon-name-part taxon-name-part-type="genus" reg="Cirrhilabrus">C.</tp:taxon-name-part><tp:taxon-name-part taxon-name-part-type="species" reg="rubrisquamis">rubrisquamis</tp:taxon-name-part></tp:taxon-name></italic> and <italic><tp:taxon-name><tp:taxon-name-part taxon-name-part-type="genus" reg="Cirrhilabrus">C.</tp:taxon-name-part><tp:taxon-name-part taxon-name-part-type="species" reg="wakanda">wakanda</tp:taxon-name-part></tp:taxon-name></italic></article-title><source>Zookeys</source><day>08</day><month>03</month><year>2022</year><volume>1088</volume><fpage>65</fpage><lpage>80</lpage><pub-id pub-id-type="doi">10.3897/zookeys.1088.78139</pub-id></mixed-citation></tp:treatment-meta><tp:nomenclature><label>﻿</label><tp:taxon-name>
            <object-id xmlns:xlink="http://www.w3.org/1999/xlink" content-type="arpha" xlink:type="simple">37DB3724-992F-59AE-B456-A72F03412E9A</object-id>
            <tp:taxon-name-part taxon-name-part-type="genus" reg="Cirrhilabrus">Cirrhilabrus</tp:taxon-name-part>
            <tp:taxon-name-part taxon-name-part-type="species" reg="rubrisquamis">rubrisquamis</tp:taxon-name-part>
          </tp:taxon-name><tp:taxon-authority>Randall &amp; Emery, 1983</tp:taxon-authority><xref ref-type="fig" rid="F1">Rosy-scaled Fairy Wrasse Fig. 1</xref><xref ref-type="table" rid="T1">, Table 1</xref><tp:nomenclature-citation-list><tp:nomenclature-citation><tp:taxon-name>
                <tp:taxon-name-part taxon-name-part-type="genus" reg="Cirrhilabrus">Cirrhilabrus</tp:taxon-name-part>
                <tp:taxon-name-part taxon-name-part-type="species" reg="rubrisquamis">rubrisquamis</tp:taxon-name-part>
              </tp:taxon-name><comment>Randall &amp; Emery, 1983: 21; fig. 1 (description); <xref ref-type="bibr" rid="B21">Winterbottom et al. 1989</xref>: 53; pl VII-E (checklist, fishes of the Chagos Archipelago); <xref ref-type="bibr" rid="B20">Winterbottom and Anderson 1997</xref>: 15 (revised checklist, fishes of the Chagos Archipelago)</comment></tp:nomenclature-citation></tp:nomenclature-citation-list></tp:nomenclature><tp:treatment-sec sec-type="Holotype" id="SECID0EHLAG"><title>Holotype.</title><p><italic><tp:taxon-name><tp:taxon-name-part taxon-name-part-type="genus" reg="Cirrhilabrus">Cirrhilabrus</tp:taxon-name-part><tp:taxon-name-part taxon-name-part-type="species" reg="rubrisquamis">rubrisquamis</tp:taxon-name-part></tp:taxon-name></italic>: <named-content xmlns:xlink="http://www.w3.org/1999/xlink" content-type="dwc:institutional_code" xlink:type="simple">ROM</named-content> 35932, 40.6 mm <abbrev xmlns:xlink="http://www.w3.org/1999/xlink" xlink:title="standard length" id="ABBRID0EAMAG" xlink:type="simple">SL</abbrev>, juvenile, Isla Fouquet, Peros Banhos Atoll, Chagos Archipelago (<named-content xmlns:xlink="http://www.w3.org/1999/xlink" content-type="dwc:verbatimCoordinates" xlink:type="simple"><named-content content-type="geo-json" specific-use="{&#34;type&#34;:&#34;Point&#34;,&#34;coordinates&#34;:[71.815833,-5.350833]}" id="NCID0EHMAG" xlink:type="simple">5°21'3"S, 71°48'57"E</named-content></named-content>).</p></tp:treatment-sec><tp:treatment-sec sec-type="diagnosis" id="SECID0EMMAG"><title>Diagnosis.</title><p><italic><tp:taxon-name><tp:taxon-name-part taxon-name-part-type="genus" reg="Cirrhilabrus">Cirrhilabrus</tp:taxon-name-part><tp:taxon-name-part taxon-name-part-type="species" reg="rubrisquamis">rubrisquamis</tp:taxon-name-part></tp:taxon-name></italic> shares similar meristic characters to other members of this genus, in particular <italic><tp:taxon-name><tp:taxon-name-part taxon-name-part-type="genus" reg="Cirrhilabrus">C.</tp:taxon-name-part><tp:taxon-name-part taxon-name-part-type="species" reg="wakanda">wakanda</tp:taxon-name-part></tp:taxon-name></italic> (the potential synonymy of both species is discussed below). However, the holotype is readily distinguished from related congeners in having the following combination of characters: lateral line with 21 or 22 pored scales (15 or 16 in the dorso-anterior series, six in the posterior peduncular series); gill rakers 16; caudal fin round with blue and yellow vermiculation in life; dorsal two-thirds of body with purple scales arranged in a chain-link pattern in life.</p></tp:treatment-sec><tp:treatment-sec sec-type="description" id="SECID0EINAG"><title>Description.</title><p>Dorsal-fin rays XI,9; all soft rays branched except first; anal-fin rays III,9; all soft rays branched except first; last dorsal and anal-fin ray branched to base; pectoral-fin rays 15/15, upper two unbranched; pelvic-fin rays I,5; principal caudal-fin rays 7+6, uppermost and lowermost unbranched; upper procurrent caudal-fin rays 5, lower procurrent caudal-fin rays 5; lateral line interrupted, with dorso-anterior series of pored scales 16/15 and midlateral posterior peduncular series 6/6; first pored scale on posterior peduncular series often pitted; last pored scale on posterior peduncular series enlarged and overlapping hypural crease; scales above lateral line to origin of dorsal fin 2; scales below lateral line to origin of anal fin 6; median predorsal scales 5; median prepelvic scales 5; rows of scales on cheek 2; circumpeduncular scales 16; gill rakers 5 + 11 = 16; pseudobranchial filament count not made, owing to small size of specimen; vertebrae 9 + 16; epineurals 12.</p><p>Body moderately elongate and compressed, depth 3.5 in <abbrev xmlns:xlink="http://www.w3.org/1999/xlink" xlink:title="standard length" id="ABBRID0EPNAG" xlink:type="simple">SL</abbrev>, width 2.2 in depth; head length (<abbrev xmlns:xlink="http://www.w3.org/1999/xlink" xlink:title="head length" id="ABBRID0ETNAG" xlink:type="simple">HL</abbrev>) 2.9 in <abbrev xmlns:xlink="http://www.w3.org/1999/xlink" xlink:title="standard length" id="ABBRID0EXNAG" xlink:type="simple">SL</abbrev>; snout pointed, its length 3.6 in <abbrev xmlns:xlink="http://www.w3.org/1999/xlink" xlink:title="head length" id="ABBRID0E2NAG" xlink:type="simple">HL</abbrev>; orbit diameter 3.5 in <abbrev xmlns:xlink="http://www.w3.org/1999/xlink" xlink:title="head length" id="ABBRID0E6NAG" xlink:type="simple">HL</abbrev>; depth of caudal peduncle 2.1 in <abbrev xmlns:xlink="http://www.w3.org/1999/xlink" xlink:title="head length" id="ABBRID0EDOAG" xlink:type="simple">HL</abbrev>. Mouth small, terminal, and oblique, with maxilla almost reaching vertical at front edge of orbit; dentition typical of genus with three pairs of canine teeth present anteriorly at side of upper jaw, first forward-projecting, next two strongly recurved and outcurved, third longest; an irregular row of very small conical teeth medial to upper canines; lower jaw with a single stout pair of canines anteriorly which protrude obliquely outward and are slightly lateral to medial pair of upper jaw; no teeth on roof of mouth.</p><p>Posterior margin of preopercle with 29/27 very fine serrations; margins of posterior and ventral edges of preopercle free to about level of middle pupil. Anterior nostril in short membranous tube, located nearer to orbit than snout tip; posterior nostril larger, roughly ovoid to rectangular, located just medial and anterior to upper edge of eye. Scales cycloid; head scaled except snout and interorbital space; six large scales on opercle; a broad naked zone on membranous edge of preopercle; a row of large, elongate, pointed scales along base of dorsal fin, one per element, scales progressively shorter posteriorly on soft portion of fin; anal fin with a similar basal row of scales; last pored scale of lateral line (posterior to hypural plate) enlarged and pointed; one scale above and below last pored scale also enlarged; pectoral fins naked except for a few small scales at extreme base; a single large scale at base of each pelvic fin, about three-fourths length of pelvic spine.</p><p>Origin of dorsal fin above second or third lateral-line scale, predorsal length 2.7 in <abbrev xmlns:xlink="http://www.w3.org/1999/xlink" xlink:title="standard length" id="ABBRID0EKOAG" xlink:type="simple">SL</abbrev>; first 1–5 dorsal-fin spines progressively longer, sixth to tenth subequal, eleventh longest, 2.3 in <abbrev xmlns:xlink="http://www.w3.org/1999/xlink" xlink:title="head length" id="ABBRID0EOOAG" xlink:type="simple">HL</abbrev>; interspinous membranes of dorsal fin in males extend beyond dorsal-fin spines, with each membrane extending in a pointed cirri beyond spine; eighth dorsal-fin soft ray longest, 2.0 in <abbrev xmlns:xlink="http://www.w3.org/1999/xlink" xlink:title="head length" id="ABBRID0ESOAG" xlink:type="simple">HL</abbrev>, remaining rays progressively shorter; origin of anal fin below base of tenth dorsal-fin spine; third anal-fin spine longest, 2.4 in <abbrev xmlns:xlink="http://www.w3.org/1999/xlink" xlink:title="head length" id="ABBRID0EWOAG" xlink:type="simple">HL</abbrev>; interspinous membranes of anal fin extended as on dorsal fin; anal-fin soft rays relatively uniform in length, eighth longest, 1.9 in <abbrev xmlns:xlink="http://www.w3.org/1999/xlink" xlink:title="head length" id="ABBRID0E1OAG" xlink:type="simple">HL</abbrev>; dorsal and anal-fin rays just reaching caudal-fin base; caudal fin rounded; pectoral fins short, reaching vertical between bases of fourth or fifth dorsal-fin spines, longest ray 1.8 in <abbrev xmlns:xlink="http://www.w3.org/1999/xlink" xlink:title="head length" id="ABBRID0E5OAG" xlink:type="simple">HL</abbrev>; origin of pelvic fins below lower base of pectoral fins; pelvic fins short, not reaching past anal fin origin, longest ray 1.8 in <abbrev xmlns:xlink="http://www.w3.org/1999/xlink" xlink:title="head length" id="ABBRID0ECPAG" xlink:type="simple">HL</abbrev>.</p></tp:treatment-sec><tp:treatment-sec sec-type="Coloration of holotype in life" id="SECID0EGPAG"><title>Coloration of holotype in life.</title><p>Based on color photograph of holotype when fresh (Fig. <xref ref-type="fig" rid="F1">1</xref>): head yellow, brownish posteriorly; lower part of head whitish to pale pink; preopercle prominently purple on outer edge; iris yellow; body orangey pink, fading to whitish pink ventrally; body with a network of dark purple scales arranged in a chain link pattern from just after dorsal fin origin to edge of caudal peduncle, absent from lower third of body; dorsal fin hyaline, yellow on distal half; posterior dorsal fin yellowish hyaline with metallic blue spots; caudal fin bluish hyaline with yellow and blue vermiculation, often broken in spots; anal fin similar to dorsal fin; pelvic fins hyaline; pectoral fin base with a purple band; pectoral fins pinkish hyaline.</p><fig id="F1" position="float" orientation="portrait"><object-id xmlns:xlink="http://www.w3.org/1999/xlink" content-type="doi" xlink:type="simple">10.3897/zookeys.1088.78139.figure1</object-id><object-id xmlns:xlink="http://www.w3.org/1999/xlink" content-type="arpha" xlink:type="simple">D1819901-AEDB-5C4A-8AC8-D06351513E1A</object-id><label>Figure 1.</label><caption><p><italic><tp:taxon-name><tp:taxon-name-part taxon-name-part-type="genus" reg="Cirrhilabrus">Cirrhilabrus</tp:taxon-name-part><tp:taxon-name-part taxon-name-part-type="species" reg="rubrisquamis">rubrisquamis</tp:taxon-name-part></tp:taxon-name></italic>, <named-content xmlns:xlink="http://www.w3.org/1999/xlink" content-type="dwc:institutional_code" xlink:type="simple">ROM</named-content> 35932, 40.6 mm <abbrev xmlns:xlink="http://www.w3.org/1999/xlink" xlink:title="standard length" id="ABBRID0ELQAG" xlink:type="simple">SL</abbrev>, juvenile holotype, Isla Fouquet, Peros Banhos Atoll, Chagos Archipelago. Photograph by AR Emery and R Winterbottom.</p></caption><graphic xmlns:xlink="http://www.w3.org/1999/xlink" xlink:href="zookeys-1088-065-g001.jpg" position="float" orientation="portrait" xlink:type="simple" id="oo_654787.jpg"><uri content-type="original_file" xlink:type="simple">https://binary.pensoft.net/fig/654787</uri></graphic></fig></tp:treatment-sec><tp:treatment-sec sec-type="Coloration of holotype in alcohol" id="SECID0EUQAG"><title>Coloration of holotype in alcohol.</title><p>Uniformly pale tan, median and paired fins translucent hyaline. No evidence of purple scale markings, likely due to immaturity and/or loss of coloration over time.</p></tp:treatment-sec><tp:treatment-sec><!--Section generated to contain objects referenced in tp:taxon-treatment.--><table-wrap id="T1" position="float" orientation="portrait"><label>Table 1.</label><caption><p>Proportional measurements for holotype of <italic><tp:taxon-name><tp:taxon-name-part taxon-name-part-type="genus" reg="Cirrhilabrus">Cirrhilabrus</tp:taxon-name-part><tp:taxon-name-part taxon-name-part-type="species" reg="rubrisquamis">rubrisquamis</tp:taxon-name-part></tp:taxon-name></italic>, and type series of <italic><tp:taxon-name><tp:taxon-name-part taxon-name-part-type="genus" reg="Cirrhilabrus">C.</tp:taxon-name-part><tp:taxon-name-part taxon-name-part-type="species" reg="finifenmaa">finifenmaa</tp:taxon-name-part></tp:taxon-name></italic> sp. nov., and <italic><tp:taxon-name><tp:taxon-name-part taxon-name-part-type="genus" reg="Cirrhilabrus">C.</tp:taxon-name-part><tp:taxon-name-part taxon-name-part-type="species" reg="wakanda">wakanda</tp:taxon-name-part></tp:taxon-name></italic>, expressed as percentage of the standard length. Data for <italic><tp:taxon-name><tp:taxon-name-part taxon-name-part-type="genus" reg="Cirrhilabrus">C.</tp:taxon-name-part><tp:taxon-name-part taxon-name-part-type="species" reg="wakanda">wakanda</tp:taxon-name-part></tp:taxon-name></italic> (<italic>n</italic> = 5) summarized from <xref ref-type="bibr" rid="B17">Tea et al. (2019)</xref>.</p></caption><table id="TID0ES6AE" rules="all"><tbody><tr><th rowspan="3" colspan="1"/><th rowspan="1" colspan="1">
                <italic>
                  <tp:taxon-name><tp:taxon-name-part taxon-name-part-type="genus" reg="Cirrhilabrus">Cirrhilabrus</tp:taxon-name-part><tp:taxon-name-part taxon-name-part-type="species" reg="rubrisquamis">rubrisquamis</tp:taxon-name-part></tp:taxon-name>
                </italic>
              </th><th rowspan="1" colspan="13">
                <italic><tp:taxon-name><tp:taxon-name-part taxon-name-part-type="genus" reg="Cirrhilabrus">Cirrhilabrus</tp:taxon-name-part><tp:taxon-name-part taxon-name-part-type="species" reg="finifenmaa">finifenmaa</tp:taxon-name-part></tp:taxon-name> sp. nov.</italic>
              </th><th rowspan="1" colspan="1">
                <italic>
                  <tp:taxon-name><tp:taxon-name-part taxon-name-part-type="genus" reg="Cirrhilabrus">Cirrhilabrus</tp:taxon-name-part><tp:taxon-name-part taxon-name-part-type="species" reg="wakanda">wakanda</tp:taxon-name-part></tp:taxon-name>
                </italic>
              </th></tr><tr><th rowspan="1" colspan="1"><named-content xmlns:xlink="http://www.w3.org/1999/xlink" content-type="dwc:institutional_code" xlink:type="simple">ROM</named-content> 35932</th><th rowspan="1" colspan="1"><named-content xmlns:xlink="http://www.w3.org/1999/xlink" content-type="dwc:institutional_code" xlink:type="simple">BPBM</named-content> 33094</th><th rowspan="1" colspan="5"><named-content xmlns:xlink="http://www.w3.org/1999/xlink" content-type="dwc:institutional_code" xlink:type="simple">BPBM</named-content> 41385 (formerly <named-content xmlns:xlink="http://www.w3.org/1999/xlink" content-type="dwc:institutional_code" xlink:type="simple">BPBM</named-content> 33094)</th><th rowspan="1" colspan="1"><named-content xmlns:xlink="http://www.w3.org/1999/xlink" content-type="dwc:institutional_code" xlink:type="simple">ZRC</named-content> 62259</th><th rowspan="1" colspan="1"><named-content xmlns:xlink="http://www.w3.org/1999/xlink" content-type="dwc:institutional_code" xlink:type="simple">ZRC</named-content> 62249</th><th rowspan="1" colspan="1"><named-content xmlns:xlink="http://www.w3.org/1999/xlink" content-type="dwc:institutional_code" xlink:type="simple">ZRC</named-content> 61604</th><th rowspan="1" colspan="3"><named-content xmlns:xlink="http://www.w3.org/1999/xlink" content-type="dwc:institutional_code" xlink:type="simple">AMS</named-content> I.50058-001</th><th rowspan="1" colspan="1"><named-content xmlns:xlink="http://www.w3.org/1999/xlink" content-type="dwc:institutional_code" xlink:type="simple">CAS</named-content>-ICH 247311 (ex <named-content xmlns:xlink="http://www.w3.org/1999/xlink" content-type="dwc:institutional_code" xlink:type="simple">AMS</named-content> I.50058-001)</th><th rowspan="1" colspan="1"><named-content xmlns:xlink="http://www.w3.org/1999/xlink" content-type="dwc:institutional_code" xlink:type="simple">CAS</named-content> 246395– <named-content xmlns:xlink="http://www.w3.org/1999/xlink" content-type="dwc:institutional_code" xlink:type="simple">CAS</named-content> 246399</th></tr><tr><th rowspan="1" colspan="1">Holotype</th><th rowspan="1" colspan="1">Holotype</th><th rowspan="1" colspan="12">Paratypes</th><th rowspan="1" colspan="1">Holotype and four paratypes</th></tr><tr><th rowspan="1" colspan="1">Sex</th><th rowspan="1" colspan="1">Juvenile</th><th rowspan="1" colspan="1">Male</th><th rowspan="1" colspan="1">Male</th><th rowspan="1" colspan="1">Male</th><th rowspan="1" colspan="1">Female</th><th rowspan="1" colspan="1">Female</th><th rowspan="1" colspan="1">Juvenile</th><th rowspan="1" colspan="1">Male</th><th rowspan="1" colspan="1">Male</th><th rowspan="1" colspan="1">Female</th><th rowspan="1" colspan="1">Male</th><th rowspan="1" colspan="1">Male</th><th rowspan="1" colspan="1">Female</th><th rowspan="1" colspan="1">Female</th><th rowspan="1" colspan="1">2 Males and three females</th></tr><tr><td rowspan="1" colspan="1">Standard length (mm)</td><td rowspan="1" colspan="1">40.6</td><td rowspan="1" colspan="1">69.2</td><td rowspan="1" colspan="1">70.5</td><td rowspan="1" colspan="1">57.6</td><td rowspan="1" colspan="1">52.9</td><td rowspan="1" colspan="1">52.1</td><td rowspan="1" colspan="1">35.8</td><td rowspan="1" colspan="1">76.7</td><td rowspan="1" colspan="1">54.2</td><td rowspan="1" colspan="1">47.9</td><td rowspan="1" colspan="1">69.1</td><td rowspan="1" colspan="1">59.7</td><td rowspan="1" colspan="1">54.0</td><td rowspan="1" colspan="1">57.2</td><td rowspan="1" colspan="1">54.3–70.3</td></tr><tr><td rowspan="1" colspan="1">Body depth</td><td rowspan="1" colspan="1">28.8</td><td rowspan="1" colspan="1">31.6</td><td rowspan="1" colspan="1">30.2</td><td rowspan="1" colspan="1">32.3</td><td rowspan="1" colspan="1">32.3</td><td rowspan="1" colspan="1">29.8</td><td rowspan="1" colspan="1">35.8</td><td rowspan="1" colspan="1">31.3</td><td rowspan="1" colspan="1">28.2</td><td rowspan="1" colspan="1">29.0</td><td rowspan="1" colspan="1">31.4</td><td rowspan="1" colspan="1">31.2</td><td rowspan="1" colspan="1">28.3</td><td rowspan="1" colspan="1">29.4</td><td rowspan="1" colspan="1">29.8–31.9</td></tr><tr><td rowspan="1" colspan="1">Body width</td><td rowspan="1" colspan="1">13.3</td><td rowspan="1" colspan="1">13.9</td><td rowspan="1" colspan="1">11.8</td><td rowspan="1" colspan="1">13.2</td><td rowspan="1" colspan="1">14.2</td><td rowspan="1" colspan="1">13.2</td><td rowspan="1" colspan="1">12.6</td><td rowspan="1" colspan="1">14.6</td><td rowspan="1" colspan="1">13.1</td><td rowspan="1" colspan="1">12.1</td><td rowspan="1" colspan="1">17.2</td><td rowspan="1" colspan="1">16.1</td><td rowspan="1" colspan="1">15.2</td><td rowspan="1" colspan="1">15.7</td><td rowspan="1" colspan="1">11.8–14.5</td></tr><tr><td rowspan="1" colspan="1">Head length</td><td rowspan="1" colspan="1">35.0</td><td rowspan="1" colspan="1">31.6</td><td rowspan="1" colspan="1">30.4</td><td rowspan="1" colspan="1">31.3</td><td rowspan="1" colspan="1">32.1</td><td rowspan="1" colspan="1">32.4</td><td rowspan="1" colspan="1">33.2</td><td rowspan="1" colspan="1">31.0</td><td rowspan="1" colspan="1">33.4</td><td rowspan="1" colspan="1">35.9</td><td rowspan="1" colspan="1">33.9</td><td rowspan="1" colspan="1">33.5</td><td rowspan="1" colspan="1">32.6</td><td rowspan="1" colspan="1">33.0</td><td rowspan="1" colspan="1">27.7–31.2</td></tr><tr><td rowspan="1" colspan="1">Snout length</td><td rowspan="1" colspan="1">9.6</td><td rowspan="1" colspan="1">9.5</td><td rowspan="1" colspan="1">8.8</td><td rowspan="1" colspan="1">9.0</td><td rowspan="1" colspan="1">8.1</td><td rowspan="1" colspan="1">8.1</td><td rowspan="1" colspan="1">9.5</td><td rowspan="1" colspan="1">8.5</td><td rowspan="1" colspan="1">8.5</td><td rowspan="1" colspan="1">10.2</td><td rowspan="1" colspan="1">9.1</td><td rowspan="1" colspan="1">8.4</td><td rowspan="1" colspan="1">8.1</td><td rowspan="1" colspan="1">8.4</td><td rowspan="1" colspan="1">7.4–8.9</td></tr><tr><td rowspan="1" colspan="1">Orbit diameter</td><td rowspan="1" colspan="1">10.1</td><td rowspan="1" colspan="1">8.8</td><td rowspan="1" colspan="1">9.5</td><td rowspan="1" colspan="1">9.2</td><td rowspan="1" colspan="1">10.2</td><td rowspan="1" colspan="1">10.2</td><td rowspan="1" colspan="1">11.7</td><td rowspan="1" colspan="1">9.6</td><td rowspan="1" colspan="1">10.3</td><td rowspan="1" colspan="1">11.1</td><td rowspan="1" colspan="1">9.0</td><td rowspan="1" colspan="1">9.7</td><td rowspan="1" colspan="1">10.0</td><td rowspan="1" colspan="1">9.1</td><td rowspan="1" colspan="1">6.6–9.0</td></tr><tr><td rowspan="1" colspan="1">Interorbital width</td><td rowspan="1" colspan="1">7.4</td><td rowspan="1" colspan="1">9.1</td><td rowspan="1" colspan="1">8.2</td><td rowspan="1" colspan="1">9.5</td><td rowspan="1" colspan="1">9.8</td><td rowspan="1" colspan="1">9.4</td><td rowspan="1" colspan="1">9.5</td><td rowspan="1" colspan="1">8.9</td><td rowspan="1" colspan="1">9.2</td><td rowspan="1" colspan="1">9.0</td><td rowspan="1" colspan="1">9.3</td><td rowspan="1" colspan="1">10.2</td><td rowspan="1" colspan="1">9.4</td><td rowspan="1" colspan="1">10.0</td><td rowspan="1" colspan="1">7.7–9.6</td></tr><tr><td rowspan="1" colspan="1">Upper jaw length</td><td rowspan="1" colspan="1">6.4</td><td rowspan="1" colspan="1">7.4</td><td rowspan="1" colspan="1">5.8</td><td rowspan="1" colspan="1">8.7</td><td rowspan="1" colspan="1">7.0</td><td rowspan="1" colspan="1">7.9</td><td rowspan="1" colspan="1">8.1</td><td rowspan="1" colspan="1">9.3</td><td rowspan="1" colspan="1">5.7</td><td rowspan="1" colspan="1">7.3</td><td rowspan="1" colspan="1">5.8</td><td rowspan="1" colspan="1">5.7</td><td rowspan="1" colspan="1">4.6</td><td rowspan="1" colspan="1">4.2</td><td rowspan="1" colspan="1">6.5–8.3</td></tr><tr><td rowspan="1" colspan="1">Caudal-peduncle depth</td><td rowspan="1" colspan="1">16.5</td><td rowspan="1" colspan="1">14.5</td><td rowspan="1" colspan="1">15.5</td><td rowspan="1" colspan="1">15.1</td><td rowspan="1" colspan="1">15.9</td><td rowspan="1" colspan="1">15.9</td><td rowspan="1" colspan="1">15.4</td><td rowspan="1" colspan="1">14.3</td><td rowspan="1" colspan="1">15.9</td><td rowspan="1" colspan="1">16.3</td><td rowspan="1" colspan="1">17.7</td><td rowspan="1" colspan="1">16.9</td><td rowspan="1" colspan="1">14.8</td><td rowspan="1" colspan="1">15.4</td><td rowspan="1" colspan="1">14.8–16.5</td></tr><tr><td rowspan="1" colspan="1">Caudal-peduncle length</td><td rowspan="1" colspan="1">13.5</td><td rowspan="1" colspan="1">15.8</td><td rowspan="1" colspan="1">17.9</td><td rowspan="1" colspan="1">16.5</td><td rowspan="1" colspan="1">15.9</td><td rowspan="1" colspan="1">15.2</td><td rowspan="1" colspan="1">10.1</td><td rowspan="1" colspan="1">18.9</td><td rowspan="1" colspan="1">11.8</td><td rowspan="1" colspan="1">14.8</td><td rowspan="1" colspan="1">15.1</td><td rowspan="1" colspan="1">15.1</td><td rowspan="1" colspan="1">13.1</td><td rowspan="1" colspan="1">14.3</td><td rowspan="1" colspan="1">12.8–16.5</td></tr><tr><td rowspan="1" colspan="1">Predorsal length</td><td rowspan="1" colspan="1">36.9</td><td rowspan="1" colspan="1">31.2</td><td rowspan="1" colspan="1">31.9</td><td rowspan="1" colspan="1">33.3</td><td rowspan="1" colspan="1">31.6</td><td rowspan="1" colspan="1">35.9</td><td rowspan="1" colspan="1">34.4</td><td rowspan="1" colspan="1">33.4</td><td rowspan="1" colspan="1">34.9</td><td rowspan="1" colspan="1">38.4</td><td rowspan="1" colspan="1">33.6</td><td rowspan="1" colspan="1">34.0</td><td rowspan="1" colspan="1">33.0</td><td rowspan="1" colspan="1">34.1</td><td rowspan="1" colspan="1">31.7–33.8</td></tr><tr><td rowspan="1" colspan="1">Preanal length</td><td rowspan="1" colspan="1">65.3</td><td rowspan="1" colspan="1">61.4</td><td rowspan="1" colspan="1">61.0</td><td rowspan="1" colspan="1">60.1</td><td rowspan="1" colspan="1">67.3</td><td rowspan="1" colspan="1">61.8</td><td rowspan="1" colspan="1">65.6</td><td rowspan="1" colspan="1">55.7</td><td rowspan="1" colspan="1">58.1</td><td rowspan="1" colspan="1">61.8</td><td rowspan="1" colspan="1">57.6</td><td rowspan="1" colspan="1">59.6</td><td rowspan="1" colspan="1">61.7</td><td rowspan="1" colspan="1">61.0</td><td rowspan="1" colspan="1">58.5–61.4</td></tr><tr><td rowspan="1" colspan="1">Prepelvic length</td><td rowspan="1" colspan="1">40.9</td><td rowspan="1" colspan="1">35.7</td><td rowspan="1" colspan="1">35.7</td><td rowspan="1" colspan="1">34.7</td><td rowspan="1" colspan="1">34.4</td><td rowspan="1" colspan="1">34.9</td><td rowspan="1" colspan="1">38.3</td><td rowspan="1" colspan="1">33.5</td><td rowspan="1" colspan="1">34.3</td><td rowspan="1" colspan="1">38.6</td><td rowspan="1" colspan="1">35.0</td><td rowspan="1" colspan="1">34.5</td><td rowspan="1" colspan="1">34.6</td><td rowspan="1" colspan="1">33.9</td><td rowspan="1" colspan="1">31.5–36.5</td></tr><tr><td rowspan="1" colspan="1">Dorsal-fin base</td><td rowspan="1" colspan="1">57.4</td><td rowspan="1" colspan="1">60.4</td><td rowspan="1" colspan="1">57.7</td><td rowspan="1" colspan="1">60.8</td><td rowspan="1" colspan="1">60.7</td><td rowspan="1" colspan="1">58.0</td><td rowspan="1" colspan="1">57.5</td><td rowspan="1" colspan="1">61.3</td><td rowspan="1" colspan="1">58.5</td><td rowspan="1" colspan="1">61.4</td><td rowspan="1" colspan="1">60.0</td><td rowspan="1" colspan="1">61.0</td><td rowspan="1" colspan="1">57.6</td><td rowspan="1" colspan="1">61.0</td><td rowspan="1" colspan="1">55.3–63.2</td></tr><tr><td rowspan="1" colspan="1">First dorsal spine</td><td rowspan="1" colspan="1">9.1</td><td rowspan="1" colspan="1">7.9</td><td rowspan="1" colspan="1">6.8</td><td rowspan="1" colspan="1">8.0</td><td rowspan="1" colspan="1">7.4</td><td rowspan="1" colspan="1">7.5</td><td rowspan="1" colspan="1">7.5</td><td rowspan="1" colspan="1">6.8</td><td rowspan="1" colspan="1">7.0</td><td rowspan="1" colspan="1">7.3</td><td rowspan="1" colspan="1">5.6</td><td rowspan="1" colspan="1">6.7</td><td rowspan="1" colspan="1">7.4</td><td rowspan="1" colspan="1">6.8</td><td rowspan="1" colspan="1">5.2–6.5</td></tr><tr><td rowspan="1" colspan="1">Longest dorsal spine</td><td rowspan="1" colspan="1">15.0</td><td rowspan="1" colspan="1">15.5</td><td rowspan="1" colspan="1">15.0</td><td rowspan="1" colspan="1">15.1</td><td rowspan="1" colspan="1">15.5</td><td rowspan="1" colspan="1">15.2</td><td rowspan="1" colspan="1">14.0</td><td rowspan="1" colspan="1">15.6</td><td rowspan="1" colspan="1">15.3</td><td rowspan="1" colspan="1">15.9</td><td rowspan="1" colspan="1">10.6</td><td rowspan="1" colspan="1">14.2</td><td rowspan="1" colspan="1">15.6</td><td rowspan="1" colspan="1">14.3</td><td rowspan="1" colspan="1">11.9–14.3</td></tr><tr><td rowspan="1" colspan="1">Longest dorsal ray</td><td rowspan="1" colspan="1">17.2</td><td rowspan="1" colspan="1">19.1</td><td rowspan="1" colspan="1">20.1</td><td rowspan="1" colspan="1">18.1</td><td rowspan="1" colspan="1">18.1</td><td rowspan="1" colspan="1">17.7</td><td rowspan="1" colspan="1">damaged</td><td rowspan="1" colspan="1">21.4</td><td rowspan="1" colspan="1">15.3</td><td rowspan="1" colspan="1">20.0</td><td rowspan="1" colspan="1">21.7</td><td rowspan="1" colspan="1">17.1</td><td rowspan="1" colspan="1">18.1</td><td rowspan="1" colspan="1">18.7</td><td rowspan="1" colspan="1">16.7–19.0</td></tr><tr><td rowspan="1" colspan="1">Anal-fin base</td><td rowspan="1" colspan="1">22.4</td><td rowspan="1" colspan="1">28.0</td><td rowspan="1" colspan="1">24.5</td><td rowspan="1" colspan="1">24.8</td><td rowspan="1" colspan="1">25.7</td><td rowspan="1" colspan="1">22.8</td><td rowspan="1" colspan="1">25.1</td><td rowspan="1" colspan="1">26.6</td><td rowspan="1" colspan="1">26.0</td><td rowspan="1" colspan="1">24.0</td><td rowspan="1" colspan="1">28.5</td><td rowspan="1" colspan="1">25.6</td><td rowspan="1" colspan="1">27.0</td><td rowspan="1" colspan="1">26.9</td><td rowspan="1" colspan="1">25.3–27.6</td></tr><tr><td rowspan="1" colspan="1">First anal spine</td><td rowspan="1" colspan="1">8.9</td><td rowspan="1" colspan="1">6.4</td><td rowspan="1" colspan="1">7.4</td><td rowspan="1" colspan="1">6.4</td><td rowspan="1" colspan="1">6.4</td><td rowspan="1" colspan="1">5.8</td><td rowspan="1" colspan="1">5.9</td><td rowspan="1" colspan="1">6.0</td><td rowspan="1" colspan="1">6.1</td><td rowspan="1" colspan="1">6.5</td><td rowspan="1" colspan="1">6.4</td><td rowspan="1" colspan="1">4.9</td><td rowspan="1" colspan="1">8.3</td><td rowspan="1" colspan="1">6.6</td><td rowspan="1" colspan="1">5.2–6.4</td></tr><tr><td rowspan="1" colspan="1">Second anal spine</td><td rowspan="1" colspan="1">13.5</td><td rowspan="1" colspan="1">9.7</td><td rowspan="1" colspan="1">10.9</td><td rowspan="1" colspan="1">10.8</td><td rowspan="1" colspan="1">11.0</td><td rowspan="1" colspan="1">11.3</td><td rowspan="1" colspan="1">10.6</td><td rowspan="1" colspan="1">11.0</td><td rowspan="1" colspan="1">12.4</td><td rowspan="1" colspan="1">10.2</td><td rowspan="1" colspan="1">11.1</td><td rowspan="1" colspan="1">9.7</td><td rowspan="1" colspan="1">11.5</td><td rowspan="1" colspan="1">10.1</td><td rowspan="1" colspan="1">9.1–10.1</td></tr><tr><td rowspan="1" colspan="1">Third anal spine</td><td rowspan="1" colspan="1">14.3</td><td rowspan="1" colspan="1">11.6</td><td rowspan="1" colspan="1">11.2</td><td rowspan="1" colspan="1">11.8</td><td rowspan="1" colspan="1">12.1</td><td rowspan="1" colspan="1">13.2</td><td rowspan="1" colspan="1">11.7</td><td rowspan="1" colspan="1">12.3</td><td rowspan="1" colspan="1">12.5</td><td rowspan="1" colspan="1">10.2</td><td rowspan="1" colspan="1">13.0</td><td rowspan="1" colspan="1">11.7</td><td rowspan="1" colspan="1">12.2</td><td rowspan="1" colspan="1">11.4</td><td rowspan="1" colspan="1">10.5–11.4</td></tr><tr><td rowspan="1" colspan="1">Longest anal ray</td><td rowspan="1" colspan="1">18.0</td><td rowspan="1" colspan="1">20.2</td><td rowspan="1" colspan="1">19.7</td><td rowspan="1" colspan="1">17.0</td><td rowspan="1" colspan="1">17.0</td><td rowspan="1" colspan="1">16.9</td><td rowspan="1" colspan="1">14.8</td><td rowspan="1" colspan="1">23.3</td><td rowspan="1" colspan="1">20.5</td><td rowspan="1" colspan="1">21.1</td><td rowspan="1" colspan="1">21.7</td><td rowspan="1" colspan="1">20.1</td><td rowspan="1" colspan="1">16.9</td><td rowspan="1" colspan="1">18.4</td><td rowspan="1" colspan="1">14.5–17.9</td></tr><tr><td rowspan="1" colspan="1">Caudal-fin length</td><td rowspan="1" colspan="1">29.6</td><td rowspan="1" colspan="1">27.5</td><td rowspan="1" colspan="1">29.8</td><td rowspan="1" colspan="1">25.9</td><td rowspan="1" colspan="1">28.0</td><td rowspan="1" colspan="1">28.8</td><td rowspan="1" colspan="1">32.1</td><td rowspan="1" colspan="1">30.0</td><td rowspan="1" colspan="1">33.6</td><td rowspan="1" colspan="1">30.7</td><td rowspan="1" colspan="1">28.5</td><td rowspan="1" colspan="1">29.8</td><td rowspan="1" colspan="1">29.6</td><td rowspan="1" colspan="1">32.9</td><td rowspan="1" colspan="1">25.4–31.6</td></tr><tr><td rowspan="1" colspan="1">Pectoral-fin length</td><td rowspan="1" colspan="1">19.7</td><td rowspan="1" colspan="1">20.2</td><td rowspan="1" colspan="1">20.0</td><td rowspan="1" colspan="1">21.0</td><td rowspan="1" colspan="1">21.4</td><td rowspan="1" colspan="1">20.9</td><td rowspan="1" colspan="1">19.3</td><td rowspan="1" colspan="1">23.5</td><td rowspan="1" colspan="1">19.7</td><td rowspan="1" colspan="1">24.0</td><td rowspan="1" colspan="1">6.4</td><td rowspan="1" colspan="1">21.8</td><td rowspan="1" colspan="1">20.7</td><td rowspan="1" colspan="1">21.5</td><td rowspan="1" colspan="1">18.3–21.8</td></tr><tr><td rowspan="1" colspan="1">Pelvic-spine length</td><td rowspan="1" colspan="1">14.8</td><td rowspan="1" colspan="1">11.3</td><td rowspan="1" colspan="1">11.5</td><td rowspan="1" colspan="1">12.2</td><td rowspan="1" colspan="1">12.7</td><td rowspan="1" colspan="1">13.4</td><td rowspan="1" colspan="1">13.4</td><td rowspan="1" colspan="1">11.5</td><td rowspan="1" colspan="1">12.0</td><td rowspan="1" colspan="1">12.9</td><td rowspan="1" colspan="1">11.1</td><td rowspan="1" colspan="1">11.4</td><td rowspan="1" colspan="1">11.9</td><td rowspan="1" colspan="1">11.0</td><td rowspan="1" colspan="1">11.0–12.1</td></tr><tr><td rowspan="1" colspan="1">Pelvic-fin length</td><td rowspan="1" colspan="1">19.2</td><td rowspan="1" colspan="1">22.7</td><td rowspan="1" colspan="1">17.2</td><td rowspan="1" colspan="1">18.8</td><td rowspan="1" colspan="1">20.8</td><td rowspan="1" colspan="1">19.2</td><td rowspan="1" colspan="1">20.4</td><td rowspan="1" colspan="1">22.9</td><td rowspan="1" colspan="1">18.6</td><td rowspan="1" colspan="1">18.4</td><td rowspan="1" colspan="1">13.0</td><td rowspan="1" colspan="1">16.8</td><td rowspan="1" colspan="1">17.8</td><td rowspan="1" colspan="1">21.7</td><td rowspan="1" colspan="1">15.5–18.8</td></tr></tbody></table></table-wrap></tp:treatment-sec><ref-list><ref id="B17"><mixed-citation xmlns:xlink="http://www.w3.org/1999/xlink" xlink:type="simple"><person-group><name name-style="western"><surname>Tea</surname><given-names>YK</given-names></name><name name-style="western"><surname>Pinheiro</surname><given-names>HT</given-names></name><name name-style="western"><surname>Shepherd</surname><given-names>B</given-names></name><name name-style="western"><surname>Rocha</surname><given-names>LA</given-names></name></person-group> (<year>2019</year>) <article-title><italic><tp:taxon-name><tp:taxon-name-part taxon-name-part-type="genus">Cirrhilabrus</tp:taxon-name-part><tp:taxon-name-part taxon-name-part-type="species">wakanda</tp:taxon-name-part></tp:taxon-name></italic>, a new species of fairy wrasse from mesophotic ecosystems of Zanzibar, Tanzania, Africa (<tp:taxon-name><tp:taxon-name-part taxon-name-part-type="subclass">Teleostei</tp:taxon-name-part></tp:taxon-name>, <tp:taxon-name><tp:taxon-name-part taxon-name-part-type="family">Labridae</tp:taxon-name-part></tp:taxon-name>).</article-title><source>ZooKeys</source><volume>863</volume>: <fpage>85</fpage>–<lpage>96</lpage>. <ext-link xlink:href="10.3897/zookeys.863.35580" ext-link-type="doi" xlink:type="simple">https://doi.org/10.3897/zookeys.863.35580</ext-link></mixed-citation></ref><ref id="B21"><mixed-citation xmlns:xlink="http://www.w3.org/1999/xlink" xlink:type="simple"><person-group><name name-style="western"><surname>Winterbottom</surname><given-names>R</given-names></name><name name-style="western"><surname>Emery</surname><given-names>AR</given-names></name><name name-style="western"><surname>Holm</surname><given-names>E</given-names></name></person-group> (<year>1989</year>) <article-title>An annotated checklist of the fishes of the Chagos Archipelago Central Indian Ocean.</article-title><source>Life Sciences Contributions of the Royal Ontario Museum</source><volume>145</volume>: <fpage>1</fpage>–<lpage>226</lpage>. <ext-link xlink:href="10.5962/bhl.title.52237" ext-link-type="doi" xlink:type="simple">https://doi.org/10.5962/bhl.title.52237</ext-link></mixed-citation></ref><ref id="B20"><mixed-citation xmlns:xlink="http://www.w3.org/1999/xlink" xlink:type="simple"><person-group><name name-style="western"><surname>Winterbottom</surname><given-names>R</given-names></name><name name-style="western"><surname>Anderson</surname><given-names>C</given-names></name></person-group> (<year>1997</year>) <article-title>A revised checklist of the epipelagic and shore fishes of the Chagos Archipelago, Central Indian Ocean. J.L.B. Smith Institute of Ichthyology.</article-title><source>Ichthyological Bulletin</source><volume>66</volume>: <fpage>1</fpage>–<lpage>28</lpage>.</mixed-citation></ref></ref-list></tp:taxon-treatment>
