# Supplementary material for: ﻿Cirrhilabrusfinifenmaa (Teleostei, Labridae), a new species of fairy wrasse from the Maldives, with comments on the taxonomic identity of C.rubrisquamis and C.wakanda
Source: Zookeys. 2022 Mar 8;1088:65–80. doi: 10.3897/zookeys.1088.78139 (PMC8924139; doi:10.3897/zookeys.1088.78139)
Supplement: XML Treatment for Cirrhilabrus finifenmaa [file zookeys.1088.78139-treatment2.xml]

<!DOCTYPE tp:taxon-treatment
  PUBLIC "-//TaxonX//DTD Taxonomic Treatment Publishing DTD v0 20100105//EN" "tax-treatment-NSO.dtd">
<tp:taxon-treatment xmlns:tp="http://www.plazi.org/taxpub"><tp:treatment-meta><kwd-group><label>Taxon classification</label><kwd>
              <named-content content-type="kingdom">Animalia</named-content>
            </kwd><kwd>
              <named-content content-type="order">Perciformes</named-content>
            </kwd><kwd>
              <named-content content-type="family">Labridae</named-content>
            </kwd></kwd-group><mixed-citation publication-type="journal"><person-group><name><surname>Tea</surname><given-names>Yi-Kai</given-names></name><name><surname>Najeeb</surname><given-names>Ahmed</given-names></name><name><surname>Rowlett</surname><given-names>Joseph</given-names></name><name><surname>Rocha</surname><given-names>Luiz A.</given-names></name></person-group><article-title>﻿<italic><tp:taxon-name><tp:taxon-name-part taxon-name-part-type="genus" reg="Cirrhilabrus">Cirrhilabrus</tp:taxon-name-part><tp:taxon-name-part taxon-name-part-type="species" reg="finifenmaa">finifenmaa</tp:taxon-name-part></tp:taxon-name></italic> (<tp:taxon-name><tp:taxon-name-part taxon-name-part-type="subclass">Teleostei</tp:taxon-name-part></tp:taxon-name>, <tp:taxon-name><tp:taxon-name-part taxon-name-part-type="family">Labridae</tp:taxon-name-part></tp:taxon-name>), a new species of fairy wrasse from the Maldives, with comments on the taxonomic identity of <italic><tp:taxon-name><tp:taxon-name-part taxon-name-part-type="genus" reg="Cirrhilabrus">C.</tp:taxon-name-part><tp:taxon-name-part taxon-name-part-type="species" reg="rubrisquamis">rubrisquamis</tp:taxon-name-part></tp:taxon-name></italic> and <italic><tp:taxon-name><tp:taxon-name-part taxon-name-part-type="genus" reg="Cirrhilabrus">C.</tp:taxon-name-part><tp:taxon-name-part taxon-name-part-type="species" reg="wakanda">wakanda</tp:taxon-name-part></tp:taxon-name></italic></article-title><source>Zookeys</source><day>08</day><month>03</month><year>2022</year><volume>1088</volume><fpage>65</fpage><lpage>80</lpage><pub-id pub-id-type="doi">10.3897/zookeys.1088.78139</pub-id></mixed-citation></tp:treatment-meta><tp:nomenclature><label>﻿</label><tp:taxon-name>
            <object-id xmlns:xlink="http://www.w3.org/1999/xlink" content-type="arpha" xlink:type="simple">0B775A51-EC16-5786-A353-BC0757D00FE3</object-id>
            <tp:taxon-name-part taxon-name-part-type="genus" reg="Cirrhilabrus">Cirrhilabrus</tp:taxon-name-part>
            <tp:taxon-name-part taxon-name-part-type="species" reg="finifenmaa">finifenmaa</tp:taxon-name-part>
            <object-id xmlns:xlink="http://www.w3.org/1999/xlink" content-type="zoobank" xlink:type="simple">http://zoobank.org/E6D891D1-FAB0-45B6-BE5A-D4123BF85A13</object-id>
          </tp:taxon-name><tp:taxon-status xmlns:xlink="http://www.w3.org/1999/xlink" xlink:type="simple">sp. nov.</tp:taxon-status><xref ref-type="fig" rid="F2">Rose-Veiled Fairy Wrasse Figs 2</xref><xref ref-type="fig" rid="F3">, 3</xref><xref ref-type="fig" rid="F4">, 4</xref><xref ref-type="table" rid="T1">; Table 1</xref><tp:nomenclature-citation-list><tp:nomenclature-citation><tp:taxon-name>
                <tp:taxon-name-part taxon-name-part-type="genus" reg="Cirrhilabrus">Cirrhilabrus</tp:taxon-name-part>
                <tp:taxon-name-part taxon-name-part-type="species" reg="rubrisquamis">rubrisquamis</tp:taxon-name-part>
              </tp:taxon-name><comment>(non Randall &amp; Emery, 1983): Randall and Anderson, 1993: pl. 6C (checklist, underwater photograph from Maldives); <xref ref-type="bibr" rid="B9">Randall 1995</xref>: figs 5–7 (preserved specimens, <named-content xmlns:xlink="http://www.w3.org/1999/xlink" content-type="dwc:institutional_code" xlink:type="simple">BPBM</named-content> 33094); <xref ref-type="bibr" rid="B6">Hawkins et al. 2000</xref>: 85 (IUCN assessment); <xref ref-type="bibr" rid="B1">Allen et al. 2008</xref>: (in part [Maldivian distribution], checklist of valid species of <tp:taxon-name><tp:taxon-name-part taxon-name-part-type="genus" reg="Cirrhilabrus">Cirrhilabrus</tp:taxon-name-part></tp:taxon-name>); <xref ref-type="bibr" rid="B7">Kuiter 2010</xref>: 135 (color photographs A–C; aquarium specimens from Maldives); <xref ref-type="bibr" rid="B2">Allen et al. 2015</xref>: (in part [Maldivian distribution], checklist of valid species of <tp:taxon-name><tp:taxon-name-part taxon-name-part-type="genus" reg="Cirrhilabrus">Cirrhilabrus</tp:taxon-name-part></tp:taxon-name>); Hawkins et al. 2016: fig. 1 (fluorescence spectrometry of a male specimen); <xref ref-type="bibr" rid="B15">Tea and Gill 2017</xref>: fig. 8H (color photograph of an aquarium specimen from Maldives); <xref ref-type="bibr" rid="B16">Tea et al. 2018</xref>: fig. 10 (preserved specimen, <named-content xmlns:xlink="http://www.w3.org/1999/xlink" content-type="dwc:institutional_code" xlink:type="simple">BPBM</named-content> 33094); <xref ref-type="bibr" rid="B17">Tea et al. 2019</xref>: fig. 5D (color photograph of an aquarium specimen from Maldives); <xref ref-type="bibr" rid="B18">Tea et al. 2021a</xref> (included as part of a phylogenomic study of the genus).</comment></tp:nomenclature-citation></tp:nomenclature-citation-list></tp:nomenclature><tp:treatment-sec sec-type="Holotype" id="SECID0EAVAG"><title>Holotype.</title><p><named-content xmlns:xlink="http://www.w3.org/1999/xlink" content-type="dwc:institutional_code" xlink:type="simple">BPBM</named-content> 33094, 69.2 mm <abbrev xmlns:xlink="http://www.w3.org/1999/xlink" xlink:title="standard length" id="ABBRID0EOVAG" xlink:type="simple">SL</abbrev>, male, east coast of Vilingili Island, North Malé Atoll, Maldives, 52 m, collected by John E. Randall with quinaldine and spear, 23–25 March 1988 (Fig. <xref ref-type="fig" rid="F2">2A</xref>).</p><fig id="F2" position="float" orientation="portrait"><object-id xmlns:xlink="http://www.w3.org/1999/xlink" content-type="doi" xlink:type="simple">10.3897/zookeys.1088.78139.figure2</object-id><object-id xmlns:xlink="http://www.w3.org/1999/xlink" content-type="arpha" xlink:type="simple">B3D5D583-AAF2-5F00-A126-B624C4C240DE</object-id><label>Figure 2.</label><caption><p><italic><tp:taxon-name><tp:taxon-name-part taxon-name-part-type="genus" reg="Cirrhilabrus">Cirrhilabrus</tp:taxon-name-part><tp:taxon-name-part taxon-name-part-type="species" reg="finifenmaa">finifenmaa</tp:taxon-name-part></tp:taxon-name></italic>, sp. nov., not to scale <bold>A</bold> male holotype, <named-content xmlns:xlink="http://www.w3.org/1999/xlink" content-type="dwc:institutional_code" xlink:type="simple">BPBM</named-content> 33094, 69.2 mm <abbrev xmlns:xlink="http://www.w3.org/1999/xlink" xlink:title="standard length" id="ABBRID0ETWAG" xlink:type="simple">SL</abbrev>, Vilingili Island, North Malé Atoll, Maldives <bold>B1, B2</bold> male paratype, <named-content xmlns:xlink="http://www.w3.org/1999/xlink" content-type="dwc:institutional_code" xlink:type="simple">AMS</named-content> I.50058-001, 69.1 mm <abbrev xmlns:xlink="http://www.w3.org/1999/xlink" xlink:title="standard length" id="ABBRID0EBXAG" xlink:type="simple">SL</abbrev>, Hulhumalé Island, North Malé Atoll, Maldives, in life and in preservation respectively <bold>C</bold> young male paratype, <named-content xmlns:xlink="http://www.w3.org/1999/xlink" content-type="dwc:institutional_code" xlink:type="simple">BPBM</named-content> 41385 (formerly <named-content xmlns:xlink="http://www.w3.org/1999/xlink" content-type="dwc:institutional_code" xlink:type="simple">BPBM</named-content> 33094), 57.6 mm <abbrev xmlns:xlink="http://www.w3.org/1999/xlink" xlink:title="standard length" id="ABBRID0EXXAG" xlink:type="simple">SL</abbrev>, same data as holotype <bold>D1, D2</bold> young male paratype, <named-content xmlns:xlink="http://www.w3.org/1999/xlink" content-type="dwc:institutional_code" xlink:type="simple">AMS</named-content> I.50058-001, 59.7 mm <abbrev xmlns:xlink="http://www.w3.org/1999/xlink" xlink:title="standard length" id="ABBRID0EFYAG" xlink:type="simple">SL</abbrev>, Hulhumalé Island, North Malé Atoll, Maldives, in life and in preservation respectively <bold>E</bold> juvenile paratype, <named-content xmlns:xlink="http://www.w3.org/1999/xlink" content-type="dwc:institutional_code" xlink:type="simple">BPBM</named-content> 41385 (formerly <named-content xmlns:xlink="http://www.w3.org/1999/xlink" content-type="dwc:institutional_code" xlink:type="simple">BPBM</named-content> 33094), 35.8 mm <abbrev xmlns:xlink="http://www.w3.org/1999/xlink" xlink:title="standard length" id="ABBRID0E2YAG" xlink:type="simple">SL</abbrev>, same data as holotype <bold>F1, F2</bold> female paratype, <named-content xmlns:xlink="http://www.w3.org/1999/xlink" content-type="dwc:institutional_code" xlink:type="simple">AMS</named-content> I.50058-001, 54.0 mm <abbrev xmlns:xlink="http://www.w3.org/1999/xlink" xlink:title="standard length" id="ABBRID0EJZAG" xlink:type="simple">SL</abbrev>, Hulhumalé Island, North Malé Atoll, Maldives, in life and in preservation respectively <bold>G</bold> male paratype in life, <named-content xmlns:xlink="http://www.w3.org/1999/xlink" content-type="dwc:institutional_code" xlink:type="simple">ZRC</named-content> 62259, 76.7 mm <abbrev xmlns:xlink="http://www.w3.org/1999/xlink" xlink:title="standard length" id="ABBRID0EXZAG" xlink:type="simple">SL</abbrev>, aquarium specimen from Maldives <bold>H</bold> male in nuptial colors, aquarium specimen from Maldives, specimen not retained. Photographs by the late JE Randall (<bold>A, C, E</bold>), AN (<bold>B1–B2, D1–D2, F1–F2</bold>), and YKT (<bold>G, H</bold>).</p></caption><graphic xmlns:xlink="http://www.w3.org/1999/xlink" xlink:href="zookeys-1088-065-g002.jpg" position="float" orientation="portrait" xlink:type="simple" id="oo_654788.jpg"><uri content-type="original_file" xlink:type="simple">https://binary.pensoft.net/fig/654788</uri></graphic></fig></tp:treatment-sec><tp:treatment-sec sec-type="Paratypes" id="SECID0EI1AG"><title>Paratypes.</title><p><named-content xmlns:xlink="http://www.w3.org/1999/xlink" content-type="dwc:institutional_code" xlink:type="simple">BPBM</named-content> 41385 (formerly <named-content xmlns:xlink="http://www.w3.org/1999/xlink" content-type="dwc:institutional_code" xlink:type="simple">BPBM</named-content> 33094) (5), 35.8–70.5 mm <abbrev xmlns:xlink="http://www.w3.org/1999/xlink" xlink:title="standard length" id="ABBRID0E51AG" xlink:type="simple">SL</abbrev>, 1 juvenile, 2 females, 2 males, collected with male holotype (Fig. <xref ref-type="fig" rid="F2">2C, E</xref>); <named-content xmlns:xlink="http://www.w3.org/1999/xlink" content-type="dwc:institutional_code" xlink:type="simple">AMS</named-content> I.50058-001 (3), 54.0–69.1 mm <abbrev xmlns:xlink="http://www.w3.org/1999/xlink" xlink:title="standard length" id="ABBRID0EO2AG" xlink:type="simple">SL</abbrev>, 2 males, 1 female, Hulhumalé Island, North Malé Atoll, Maldives (<named-content xmlns:xlink="http://www.w3.org/1999/xlink" content-type="dwc:verbatimCoordinates" xlink:type="simple"><named-content content-type="geo-json" specific-use="{&#34;type&#34;:&#34;Point&#34;,&#34;coordinates&#34;:[73.554297,4.235183]}" id="NCID0EV2AG" xlink:type="simple">4°14'6.66"N, 73°33'15.47"E</named-content></named-content>), 35–40 m, collected by Ibrahim Rasheed with hand nets, 15 August 2021 (Fig. <xref ref-type="fig" rid="F2">2B1–B2, D1–D2, F1–F2</xref>); <named-content xmlns:xlink="http://www.w3.org/1999/xlink" content-type="dwc:institutional_code" xlink:type="simple">CAS</named-content>-ICH 247311 (ex <named-content xmlns:xlink="http://www.w3.org/1999/xlink" content-type="dwc:institutional_code" xlink:type="simple">AMS</named-content> I.50058-001), 57.2 mm <abbrev xmlns:xlink="http://www.w3.org/1999/xlink" xlink:title="standard length" id="ABBRID0EO3AG" xlink:type="simple">SL</abbrev>, female, collected with <named-content xmlns:xlink="http://www.w3.org/1999/xlink" content-type="dwc:institutional_code" xlink:type="simple">AMS</named-content> I.50058-001; <named-content xmlns:xlink="http://www.w3.org/1999/xlink" content-type="dwc:institutional_code" xlink:type="simple">ZRC</named-content> 62259, 76.7 mm <abbrev xmlns:xlink="http://www.w3.org/1999/xlink" xlink:title="standard length" id="ABBRID0EC4AG" xlink:type="simple">SL</abbrev>, male, aquarium specimen from Maldives (Figs <xref ref-type="fig" rid="F2">2G</xref>, <xref ref-type="fig" rid="F3">3</xref>); <named-content xmlns:xlink="http://www.w3.org/1999/xlink" content-type="dwc:institutional_code" xlink:type="simple">ZRC</named-content> 62249, 54.2 mm <abbrev xmlns:xlink="http://www.w3.org/1999/xlink" xlink:title="standard length" id="ABBRID0EW4AG" xlink:type="simple">SL</abbrev>, male, aquarium specimen from Maldives; <named-content xmlns:xlink="http://www.w3.org/1999/xlink" content-type="dwc:institutional_code" xlink:type="simple">ZRC</named-content> 61604, 47.9 mm <abbrev xmlns:xlink="http://www.w3.org/1999/xlink" xlink:title="standard length" id="ABBRID0EC5AG" xlink:type="simple">SL</abbrev>, female, aquarium specimen from Maldives.</p><fig id="F3" position="float" orientation="portrait"><object-id xmlns:xlink="http://www.w3.org/1999/xlink" content-type="doi" xlink:type="simple">10.3897/zookeys.1088.78139.figure3</object-id><object-id xmlns:xlink="http://www.w3.org/1999/xlink" content-type="arpha" xlink:type="simple">3F88AE6F-E021-5405-B6DF-20E354F517AF</object-id><label>Figure 3.</label><caption><p><italic><tp:taxon-name><tp:taxon-name-part taxon-name-part-type="genus" reg="Cirrhilabrus">Cirrhilabrus</tp:taxon-name-part><tp:taxon-name-part taxon-name-part-type="species" reg="finifenmaa">finifenmaa</tp:taxon-name-part></tp:taxon-name></italic> sp. nov., male paratype, <named-content xmlns:xlink="http://www.w3.org/1999/xlink" content-type="dwc:institutional_code" xlink:type="simple">ZRC</named-content> 62259, 76.7 mm <abbrev xmlns:xlink="http://www.w3.org/1999/xlink" xlink:title="standard length" id="ABBRID0EB6AG" xlink:type="simple">SL</abbrev>, (<bold>A</bold>) freshly euthanized (<bold>B</bold>) and in preservation. Note (<bold>C</bold>) purple scale markings forming a crosshatched pattern and (<bold>D</bold>) purple fin rays in preservation. Photographs by YKT.</p></caption><graphic xmlns:xlink="http://www.w3.org/1999/xlink" xlink:href="zookeys-1088-065-g003.jpg" position="float" orientation="portrait" xlink:type="simple" id="oo_654789.jpg"><uri content-type="original_file" xlink:type="simple">https://binary.pensoft.net/fig/654789</uri></graphic></fig></tp:treatment-sec><tp:treatment-sec sec-type="diagnosis" id="SECID0ES6AG"><title>Diagnosis.</title><p>A species of <italic><tp:taxon-name><tp:taxon-name-part taxon-name-part-type="genus" reg="Cirrhilabrus">Cirrhilabrus</tp:taxon-name-part></tp:taxon-name></italic> distinguished from congeners based on the following combination of characters: males with anterior third to half of body bright magenta, peach to orange-pink posteriorly; lateral line with 22–26 pored scales (16–18 in the dorso-anterior series, 6–8 in the posterior peduncular series); tenth to eleventh dorsal-fin spine longest (14.0–15.5% <abbrev xmlns:xlink="http://www.w3.org/1999/xlink" xlink:title="standard length" id="ABBRID0E66AG" xlink:type="simple">SL</abbrev>); scales on the opercle, chest, isthmus, and anterior third of the body with a dark purple-red central region, the markings joining to form a crosshatched appearance (purple in alcohol); dorsal, caudal, anal, and pelvic-fin rays purple in alcohol.</p></tp:treatment-sec><tp:treatment-sec sec-type="description" id="SECID0EDABG"><title>Description.</title><p>Dorsal-fin rays XI,9; all soft rays branched except first; anal-fin rays III,9; all soft rays branched except first; last dorsal and anal-fin ray branched to base; pectoral-fin rays 15 (right side removed in all three <named-content xmlns:xlink="http://www.w3.org/1999/xlink" content-type="dwc:institutional_code" xlink:type="simple">ZRC</named-content> paratypes), upper two unbranched; pelvic-fin rays I,5; principal caudal-fin rays 7+6, uppermost and lowermost unbranched; upper procurrent caudal-fin rays 6 (6–7), lower procurrent caudal-fin rays 6 (5–6); lateral line interrupted, with dorso-anterior series of pored scales 17/17 (16–18) and midlateral posterior peduncular series 8/7 (6–8); first pored scale on posterior peduncular series often pitted; last pored scale on posterior peduncular series enlarged and overlapping hypural crease; scales above lateral line to origin of dorsal fin 2; scales below lateral line to origin of anal fin 6 (6–7); median predorsal scales 5 (4–5); median prepelvic scales 6 (5–6); rows of scales on cheek 2; circumpeduncular scales 14 (14–16); gill rakers 5 (5–6) + 11 (9–12) = 16 (14–18); pseudobranchial filaments 11 (10–11); vertebrae 9 + 16; epineurals 13.</p><p>Body moderately elongate and compressed, depth 3.2 (2.8–3.5) in <abbrev xmlns:xlink="http://www.w3.org/1999/xlink" xlink:title="standard length" id="ABBRID0ETABG" xlink:type="simple">SL</abbrev>, width 2.3 (1.8–2.8) in depth; head length (<abbrev xmlns:xlink="http://www.w3.org/1999/xlink" xlink:title="head length" id="ABBRID0EXABG" xlink:type="simple">HL</abbrev>) 3.2 (2.8–3.3) in <abbrev xmlns:xlink="http://www.w3.org/1999/xlink" xlink:title="standard length" id="ABBRID0E2ABG" xlink:type="simple">SL</abbrev>; snout pointed, its length 3.3 (3.3–4.0) in <abbrev xmlns:xlink="http://www.w3.org/1999/xlink" xlink:title="head length" id="ABBRID0E6ABG" xlink:type="simple">HL</abbrev>; orbit diameter 3.6 (2.8–3.8) in <abbrev xmlns:xlink="http://www.w3.org/1999/xlink" xlink:title="head length" id="ABBRID0EDBBG" xlink:type="simple">HL</abbrev>; depth of caudal peduncle 2.2 (1.9–2.2) in <abbrev xmlns:xlink="http://www.w3.org/1999/xlink" xlink:title="head length" id="ABBRID0EHBBG" xlink:type="simple">HL</abbrev>. Mouth small, terminal, and oblique, with maxilla almost reaching vertical at front edge of orbit; dentition typical of genus with three pairs of canine teeth present anteriorly at side of upper jaw, first forward-projecting, next two strongly recurved and outcurved, third longest; an irregular row of very small conical teeth medial to upper canines; lower jaw with a single stout pair of canines anteriorly which protrude obliquely outward and are slightly lateral to medial pair of upper jaw; no teeth on roof of mouth.</p><p>Posterior margin of preopercle with 35/36 (27–39) very fine serrations; margins of posterior and ventral edges of preopercle free to about level of middle pupil. Anterior nostril in short membranous tube, located nearer to orbit than snout tip; posterior nostril larger, roughly ovoid to rectangular, located just medial and anterior to upper edge of eye. Scales cycloid; head scaled except snout and interorbital space; 6 (6–7) large scales on opercle; a broad naked zone on membranous edge of preopercle; a row of large, elongate, pointed scales along base of dorsal fin, one per element, scales progressively shorter posteriorly on soft portion of fin; anal fin with a similar basal row of scales; last pored scale of lateral line (posterior to hypural plate) enlarged and pointed; one scale above and below last pored scale also enlarged; pectoral fins naked except for a few small scales at extreme base; a single large scale at base of each pelvic fin, about three-fourths length of pelvic spine.</p><p>Origin of dorsal fin above second or third lateral-line scale, predorsal length 3.2 (2.6–3.2) in <abbrev xmlns:xlink="http://www.w3.org/1999/xlink" xlink:title="standard length" id="ABBRID0EOBBG" xlink:type="simple">SL</abbrev>; first 1–5 dorsal-fin spines progressively longer, sixth to ninth subequal, tenth to eleventh longest, 2.0 (2.0–2.4) in <abbrev xmlns:xlink="http://www.w3.org/1999/xlink" xlink:title="head length" id="ABBRID0ESBBG" xlink:type="simple">HL</abbrev>; interspinous membranes of dorsal fin in males extend beyond dorsal-fin spines, with each membrane extending in a pointed cirri beyond spine; eighth to ninth dorsal-fin soft ray longest (three paratypes with second dorsal-fin soft ray longest), 1.6 (1.5–2.3) in <abbrev xmlns:xlink="http://www.w3.org/1999/xlink" xlink:title="head length" id="ABBRID0EWBBG" xlink:type="simple">HL</abbrev>, remaining rays progressively shorter; origin of anal fin below base of 10<sup>th</sup> dorsal-fin spine; third anal-fin spine longest, 2.7 (2.4–3.5) in <abbrev xmlns:xlink="http://www.w3.org/1999/xlink" xlink:title="head length" id="ABBRID0E3BBG" xlink:type="simple">HL</abbrev>; interspinous membranes of anal fin extended as on dorsal fin; anal-fin soft rays relatively uniform in length, seventh to ninth longest, 1.6 (1.5–2.2) in <abbrev xmlns:xlink="http://www.w3.org/1999/xlink" xlink:title="head length" id="ABBRID0EACBG" xlink:type="simple">HL</abbrev>; dorsal and anal-fin rays just reaching past caudal-fin base; caudal fin rounded; pectoral fins short, reaching vertical between bases of 6<sup>th</sup> or seventh dorsal-fin spines, longest ray 1.6 (1.3–1.7) in <abbrev xmlns:xlink="http://www.w3.org/1999/xlink" xlink:title="head length" id="ABBRID0EGCBG" xlink:type="simple">HL</abbrev>; origin of pelvic fins below lower base of pectoral fins; pelvic fins short, not reaching past anal fin origin, longest ray 1.4 (1.4–2.0) in <abbrev xmlns:xlink="http://www.w3.org/1999/xlink" xlink:title="head length" id="ABBRID0EKCBG" xlink:type="simple">HL</abbrev>.</p></tp:treatment-sec><tp:treatment-sec sec-type="Coloration of males in life" id="SECID0EOCBG"><title>Coloration of males in life.</title><p>Based on color photograph of holotype and paratypes when fresh, and live specimens photographed in the field and aquaria (Figs <xref ref-type="fig" rid="F2">2A, B1, C, D1, G, H</xref>, <xref ref-type="fig" rid="F3">3A</xref>, <xref ref-type="fig" rid="F4">4</xref>): head magenta to orange-red, red stripe present from mid-upper lip to mid-upper edge of orbit, continuing to anterior half of dorsal fin base; second stripe of similar color present from lower edge of maxilla to mid-lower edge of orbit; nape to predorsal region with four to five thin white stripes; preopercle prominently purple on outer edge; iris bright yellow with red ring around pupil; anterior third of body magenta to orange-red pink, remaining two thirds peach to orange-pink; scales on opercle, chest, isthmus and anterior third of body with dark purple-red central region, markings joining to form a crosshatched appearance; dorsal fin orange, sometimes flush with pink, becoming progressively hyaline posteriorly; outer edge of dorsal fin metallic blue; segmented dorsal-fin rays deep purple; basal two-thirds of caudal fin magenta to rose-red, remaining third metallic blue; caudal-fin rays deep purple; anal fin similar to dorsal fin; pelvic fins translucent orange, rays deep purple.</p><fig id="F4" position="float" orientation="portrait"><object-id xmlns:xlink="http://www.w3.org/1999/xlink" content-type="doi" xlink:type="simple">10.3897/zookeys.1088.78139.figure4</object-id><object-id xmlns:xlink="http://www.w3.org/1999/xlink" content-type="arpha" xlink:type="simple">3AF6C112-353A-55B7-B3EA-66EDF5A546A7</object-id><label>Figure 4.</label><caption><p><italic><tp:taxon-name><tp:taxon-name-part taxon-name-part-type="genus" reg="Cirrhilabrus">Cirrhilabrus</tp:taxon-name-part><tp:taxon-name-part taxon-name-part-type="species" reg="finifenmaa">finifenmaa</tp:taxon-name-part></tp:taxon-name></italic> sp. nov., underwater photograph from Rasdhoo Atoll, Maldives, 60 m. Photograph by LAR.</p></caption><graphic xmlns:xlink="http://www.w3.org/1999/xlink" xlink:href="zookeys-1088-065-g004.jpg" position="float" orientation="portrait" xlink:type="simple" id="oo_654790.jpg"><uri content-type="original_file" xlink:type="simple">https://binary.pensoft.net/fig/654790</uri></graphic></fig></tp:treatment-sec><tp:treatment-sec sec-type="Coloration of females and juveniles in life" id="SECID0EYDBG"><title>Coloration of females and juveniles in life.</title><p>Based on color photographs of holotype and paratypes when freshly dead, and live specimens photographed in the field and aquaria (Fig. <xref ref-type="fig" rid="F2">2E, F1</xref>): similar to male, except distinction between magenta head and anterior body from paler posterior two-thirds less prominent, sometimes suffused; coloration on median fins less obvious, appearing hyaline or pale orange-pink; juveniles similar to females, except uniformly suffused-pink; median fins pinkish hyaline.</p></tp:treatment-sec><tp:treatment-sec sec-type="Coloration in alcohol" id="SECID0ECEBG"><title>Coloration in alcohol.</title><p>Similar to coloration in life, except head and body light tan to cream; edge of preopercle purple; dark purple-red scale markings now purple; dentary, Angulo-articular, and bony edge of preopercle purple; segmented rays of dorsal, anal, caudal, and pelvic fins purple (Figs <xref ref-type="fig" rid="F2">2B2, D2, F2</xref>, <xref ref-type="fig" rid="F3">3B–D</xref>).</p></tp:treatment-sec><tp:treatment-sec sec-type="etymology" id="SECID0EQEBG"><title>Etymology.</title><p>The epithet is from the Dhivehi "finifenmaa", meaning rose, alluding to the live coloration of this species. The pink rose fiyatoshi finifenmaa (<italic><tp:taxon-name><tp:taxon-name-part taxon-name-part-type="genus" reg="Rosa">Rosa</tp:taxon-name-part></tp:taxon-name></italic> spp.) is also the national flower of the Maldives. To be treated as a noun in apposition. The common name is given after the facial patterns of the species.</p></tp:treatment-sec><tp:treatment-sec sec-type="habitat" id="SECID0EPFBG"><title>Habitat and distribution.</title><p><italic><tp:taxon-name><tp:taxon-name-part taxon-name-part-type="genus" reg="Cirrhilabrus">Cirrhilabrus</tp:taxon-name-part><tp:taxon-name-part taxon-name-part-type="species" reg="finifenmaa">finifenmaa</tp:taxon-name-part></tp:taxon-name></italic> is presently known from Maldives and Sri Lanka, at depths ranging from 40–70 m (Fig. <xref ref-type="fig" rid="F4">4</xref>). The species belongs to the <italic><tp:taxon-name><tp:taxon-name-part taxon-name-part-type="genus" reg="Cirrhilabrus">C.</tp:taxon-name-part><tp:taxon-name-part taxon-name-part-type="species" reg="jordani">jordani</tp:taxon-name-part></tp:taxon-name></italic> species complex, a group of deep-water fairy wrasses found mostly in mesophotic coral ecosystems. It is likely that this species occurs in greater depths. Like other species of <italic><tp:taxon-name><tp:taxon-name-part taxon-name-part-type="genus" reg="Cirrhilabrus">Cirrhilabrus</tp:taxon-name-part></tp:taxon-name></italic>, <italic><tp:taxon-name><tp:taxon-name-part taxon-name-part-type="genus" reg="Cirrhilabrus">C.</tp:taxon-name-part><tp:taxon-name-part taxon-name-part-type="species" reg="finifenmaa">finifenmaa</tp:taxon-name-part></tp:taxon-name></italic> frequents rubble bottoms scattered with loose coral cover.</p></tp:treatment-sec><tp:treatment-sec sec-type="remarks" id="SECID0EBHBG"><title>Remarks.</title><p>Mitochondrial COI and 16S sequences for <italic><tp:taxon-name><tp:taxon-name-part taxon-name-part-type="genus" reg="Cirrhilabrus">C.</tp:taxon-name-part><tp:taxon-name-part taxon-name-part-type="species" reg="finifenmaa">finifenmaa</tp:taxon-name-part></tp:taxon-name></italic> are publicly available on GenBank (accession numbers <ext-link xmlns:xlink="http://www.w3.org/1999/xlink" xlink:href="MH780161" ext-link-type="gen" xlink:type="simple">MH780161</ext-link> and <ext-link xmlns:xlink="http://www.w3.org/1999/xlink" ext-link-type="gen" xlink:href="MH780159" xlink:type="simple">MH780159</ext-link> respectively; previously identified and listed as <italic><tp:taxon-name><tp:taxon-name-part taxon-name-part-type="genus" reg="Cirrhilabrus">C.</tp:taxon-name-part><tp:taxon-name-part taxon-name-part-type="species" reg="rubrisquamis">rubrisquamis</tp:taxon-name-part></tp:taxon-name></italic>). We exercise caution in using other sequences presently identified as belonging to <italic><tp:taxon-name><tp:taxon-name-part taxon-name-part-type="genus" reg="Cirrhilabrus">C.</tp:taxon-name-part><tp:taxon-name-part taxon-name-part-type="species" reg="rubrisquamis">rubrisquamis</tp:taxon-name-part></tp:taxon-name></italic>, as these are likely to be <italic><tp:taxon-name><tp:taxon-name-part taxon-name-part-type="genus" reg="Cirrhilabrus">C.</tp:taxon-name-part><tp:taxon-name-part taxon-name-part-type="species" reg="finifenmaa">finifenmaa</tp:taxon-name-part></tp:taxon-name></italic>.</p></tp:treatment-sec><tp:treatment-sec sec-type="material" id="SECID0E4IBG"><title>Material examined.</title><p><bold><italic><tp:taxon-name><tp:taxon-name-part taxon-name-part-type="genus" reg="Cirrhilabrus">Cirrhilabrus</tp:taxon-name-part><tp:taxon-name-part taxon-name-part-type="species" reg="rubrisquamis">rubrisquamis</tp:taxon-name-part></tp:taxon-name></italic></bold>: <named-content xmlns:xlink="http://www.w3.org/1999/xlink" content-type="dwc:institutional_code" xlink:type="simple">ROM</named-content> 35932, 40.6 mm <abbrev xmlns:xlink="http://www.w3.org/1999/xlink" xlink:title="standard length" id="ABBRID0EZJBG" xlink:type="simple">SL</abbrev>, juvenile holotype, Isla Fouquet, Peros Banhos Atoll, Chagos Archipelago<bold>. <italic><tp:taxon-name><tp:taxon-name-part taxon-name-part-type="genus" reg="Cirrhilabrus">Cirrhilabrus</tp:taxon-name-part><tp:taxon-name-part taxon-name-part-type="species" reg="finifenmaa">finifenmaa</tp:taxon-name-part></tp:taxon-name></italic></bold>: <named-content xmlns:xlink="http://www.w3.org/1999/xlink" content-type="dwc:institutional_code" xlink:type="simple">BPBM</named-content> 33094, 69.2 mm <abbrev xmlns:xlink="http://www.w3.org/1999/xlink" xlink:title="standard length" id="ABBRID0ESKBG" xlink:type="simple">SL</abbrev>, male holotype, east coast of Vilingili Island, North Malé Atoll, Maldives, 52 m, collected by John E. Randall with quinaldine and spear, 23–25 March 1988; <named-content xmlns:xlink="http://www.w3.org/1999/xlink" content-type="dwc:institutional_code" xlink:type="simple">BPBM</named-content> 41385 (formerly <named-content xmlns:xlink="http://www.w3.org/1999/xlink" content-type="dwc:institutional_code" xlink:type="simple">BPBM</named-content> 33094) (5), 35.8–70.5 mm <abbrev xmlns:xlink="http://www.w3.org/1999/xlink" xlink:title="standard length" id="ABBRID0EGLBG" xlink:type="simple">SL</abbrev>, 1 juvenile, 2 females, 2 males, paratypes, collected with male holotype (Fig. <xref ref-type="fig" rid="F2">2C, E</xref>); <named-content xmlns:xlink="http://www.w3.org/1999/xlink" content-type="dwc:institutional_code" xlink:type="simple">AMS</named-content> I.50058-001 (3), 54.0–69.1 mm <abbrev xmlns:xlink="http://www.w3.org/1999/xlink" xlink:title="standard length" id="ABBRID0EWLBG" xlink:type="simple">SL</abbrev>, 2 males, 1 female, paratypes, Hulhumalé Island, North Malé Atoll, Maldives, 35–40 m, collected by Ibrahim Rasheed with hand nets, 15 August 2021; <named-content xmlns:xlink="http://www.w3.org/1999/xlink" content-type="dwc:institutional_code" xlink:type="simple">CAS</named-content>-ICH 247311 (ex <named-content xmlns:xlink="http://www.w3.org/1999/xlink" content-type="dwc:institutional_code" xlink:type="simple">AMS</named-content> I.50058-001), 57.2 mm <abbrev xmlns:xlink="http://www.w3.org/1999/xlink" xlink:title="standard length" id="ABBRID0EKMBG" xlink:type="simple">SL</abbrev>, female, collected with <named-content xmlns:xlink="http://www.w3.org/1999/xlink" content-type="dwc:institutional_code" xlink:type="simple">AMS</named-content> I.50058-001; <named-content xmlns:xlink="http://www.w3.org/1999/xlink" content-type="dwc:institutional_code" xlink:type="simple">ZRC</named-content> 62259, 76.7 mm <abbrev xmlns:xlink="http://www.w3.org/1999/xlink" xlink:title="standard length" id="ABBRID0E5MBG" xlink:type="simple">SL</abbrev>, male paratype, aquarium specimen from Maldives (Figs <xref ref-type="fig" rid="F2">2G</xref>, <xref ref-type="fig" rid="F3">3</xref>); <named-content xmlns:xlink="http://www.w3.org/1999/xlink" content-type="dwc:institutional_code" xlink:type="simple">ZRC</named-content> 62249, 54.2 mm <abbrev xmlns:xlink="http://www.w3.org/1999/xlink" xlink:title="standard length" id="ABBRID0ESNBG" xlink:type="simple">SL</abbrev>, male paratype, aquarium specimen from Maldives; <named-content xmlns:xlink="http://www.w3.org/1999/xlink" content-type="dwc:institutional_code" xlink:type="simple">ZRC</named-content> 61604, 47.9 mm <abbrev xmlns:xlink="http://www.w3.org/1999/xlink" xlink:title="standard length" id="ABBRID0E5NBG" xlink:type="simple">SL</abbrev>, female paratype, aquarium specimen from Maldives; <bold><italic><tp:taxon-name><tp:taxon-name-part taxon-name-part-type="genus" reg="Cirrhilabrus">Cirrhilabrus</tp:taxon-name-part><tp:taxon-name-part taxon-name-part-type="species" reg="wakanda">wakanda</tp:taxon-name-part></tp:taxon-name></italic></bold>: <named-content xmlns:xlink="http://www.w3.org/1999/xlink" content-type="dwc:institutional_code" xlink:type="simple">CAS</named-content> 246395, 70.3 mm <abbrev xmlns:xlink="http://www.w3.org/1999/xlink" xlink:title="standard length" id="ABBRID0EWOBG" xlink:type="simple">SL</abbrev>, male holotype, east coast of Zanzibar, Tanzania, Africa, 75 m, collected by H.T. Pinheiro, B. Shepherd, and L.A. Rocha, 14 December 2018; <named-content xmlns:xlink="http://www.w3.org/1999/xlink" content-type="dwc:institutional_code" xlink:type="simple">CAS</named-content> 246396, 56.8 mm <abbrev xmlns:xlink="http://www.w3.org/1999/xlink" xlink:title="standard length" id="ABBRID0ECPBG" xlink:type="simple">SL</abbrev>, female paratype, east coast of Zanzibar, Tanzania, Africa, 70 m, 07 December 2018; <named-content xmlns:xlink="http://www.w3.org/1999/xlink" content-type="dwc:institutional_code" xlink:type="simple">CAS</named-content> 246397, 61.3 mm <abbrev xmlns:xlink="http://www.w3.org/1999/xlink" xlink:title="standard length" id="ABBRID0EOPBG" xlink:type="simple">SL</abbrev>, male paratype, same data as holotype; <named-content xmlns:xlink="http://www.w3.org/1999/xlink" content-type="dwc:institutional_code" xlink:type="simple">CAS</named-content> 246398, 57.4 mm <abbrev xmlns:xlink="http://www.w3.org/1999/xlink" xlink:title="standard length" id="ABBRID0E1PBG" xlink:type="simple">SL</abbrev>, female paratype, same data as holotype; <named-content xmlns:xlink="http://www.w3.org/1999/xlink" content-type="dwc:institutional_code" xlink:type="simple">CAS</named-content> 246399, 54.3 mm <abbrev xmlns:xlink="http://www.w3.org/1999/xlink" xlink:title="standard length" id="ABBRID0EGQBG" xlink:type="simple">SL</abbrev>, female paratype, same data as holotype.</p></tp:treatment-sec><tp:treatment-sec><!--Section generated to contain objects referenced in tp:taxon-treatment.--><table-wrap id="T1" position="float" orientation="portrait"><label>Table 1.</label><caption><p>Proportional measurements for holotype of <italic><tp:taxon-name><tp:taxon-name-part taxon-name-part-type="genus" reg="Cirrhilabrus">Cirrhilabrus</tp:taxon-name-part><tp:taxon-name-part taxon-name-part-type="species" reg="rubrisquamis">rubrisquamis</tp:taxon-name-part></tp:taxon-name></italic>, and type series of <italic><tp:taxon-name><tp:taxon-name-part taxon-name-part-type="genus" reg="Cirrhilabrus">C.</tp:taxon-name-part><tp:taxon-name-part taxon-name-part-type="species" reg="finifenmaa">finifenmaa</tp:taxon-name-part></tp:taxon-name></italic> sp. nov., and <italic><tp:taxon-name><tp:taxon-name-part taxon-name-part-type="genus" reg="Cirrhilabrus">C.</tp:taxon-name-part><tp:taxon-name-part taxon-name-part-type="species" reg="wakanda">wakanda</tp:taxon-name-part></tp:taxon-name></italic>, expressed as percentage of the standard length. Data for <italic><tp:taxon-name><tp:taxon-name-part taxon-name-part-type="genus" reg="Cirrhilabrus">C.</tp:taxon-name-part><tp:taxon-name-part taxon-name-part-type="species" reg="wakanda">wakanda</tp:taxon-name-part></tp:taxon-name></italic> (<italic>n</italic> = 5) summarized from <xref ref-type="bibr" rid="B17">Tea et al. (2019)</xref>.</p></caption><table id="TID0ES6AE" rules="all"><tbody><tr><th rowspan="3" colspan="1"/><th rowspan="1" colspan="1">
                <italic>
                  <tp:taxon-name><tp:taxon-name-part taxon-name-part-type="genus" reg="Cirrhilabrus">Cirrhilabrus</tp:taxon-name-part><tp:taxon-name-part taxon-name-part-type="species" reg="rubrisquamis">rubrisquamis</tp:taxon-name-part></tp:taxon-name>
                </italic>
              </th><th rowspan="1" colspan="13">
                <italic><tp:taxon-name><tp:taxon-name-part taxon-name-part-type="genus" reg="Cirrhilabrus">Cirrhilabrus</tp:taxon-name-part><tp:taxon-name-part taxon-name-part-type="species" reg="finifenmaa">finifenmaa</tp:taxon-name-part></tp:taxon-name> sp. nov.</italic>
              </th><th rowspan="1" colspan="1">
                <italic>
                  <tp:taxon-name><tp:taxon-name-part taxon-name-part-type="genus" reg="Cirrhilabrus">Cirrhilabrus</tp:taxon-name-part><tp:taxon-name-part taxon-name-part-type="species" reg="wakanda">wakanda</tp:taxon-name-part></tp:taxon-name>
                </italic>
              </th></tr><tr><th rowspan="1" colspan="1"><named-content xmlns:xlink="http://www.w3.org/1999/xlink" content-type="dwc:institutional_code" xlink:type="simple">ROM</named-content> 35932</th><th rowspan="1" colspan="1"><named-content xmlns:xlink="http://www.w3.org/1999/xlink" content-type="dwc:institutional_code" xlink:type="simple">BPBM</named-content> 33094</th><th rowspan="1" colspan="5"><named-content xmlns:xlink="http://www.w3.org/1999/xlink" content-type="dwc:institutional_code" xlink:type="simple">BPBM</named-content> 41385 (formerly <named-content xmlns:xlink="http://www.w3.org/1999/xlink" content-type="dwc:institutional_code" xlink:type="simple">BPBM</named-content> 33094)</th><th rowspan="1" colspan="1"><named-content xmlns:xlink="http://www.w3.org/1999/xlink" content-type="dwc:institutional_code" xlink:type="simple">ZRC</named-content> 62259</th><th rowspan="1" colspan="1"><named-content xmlns:xlink="http://www.w3.org/1999/xlink" content-type="dwc:institutional_code" xlink:type="simple">ZRC</named-content> 62249</th><th rowspan="1" colspan="1"><named-content xmlns:xlink="http://www.w3.org/1999/xlink" content-type="dwc:institutional_code" xlink:type="simple">ZRC</named-content> 61604</th><th rowspan="1" colspan="3"><named-content xmlns:xlink="http://www.w3.org/1999/xlink" content-type="dwc:institutional_code" xlink:type="simple">AMS</named-content> I.50058-001</th><th rowspan="1" colspan="1"><named-content xmlns:xlink="http://www.w3.org/1999/xlink" content-type="dwc:institutional_code" xlink:type="simple">CAS</named-content>-ICH 247311 (ex <named-content xmlns:xlink="http://www.w3.org/1999/xlink" content-type="dwc:institutional_code" xlink:type="simple">AMS</named-content> I.50058-001)</th><th rowspan="1" colspan="1"><named-content xmlns:xlink="http://www.w3.org/1999/xlink" content-type="dwc:institutional_code" xlink:type="simple">CAS</named-content> 246395– <named-content xmlns:xlink="http://www.w3.org/1999/xlink" content-type="dwc:institutional_code" xlink:type="simple">CAS</named-content> 246399</th></tr><tr><th rowspan="1" colspan="1">Holotype</th><th rowspan="1" colspan="1">Holotype</th><th rowspan="1" colspan="12">Paratypes</th><th rowspan="1" colspan="1">Holotype and four paratypes</th></tr><tr><th rowspan="1" colspan="1">Sex</th><th rowspan="1" colspan="1">Juvenile</th><th rowspan="1" colspan="1">Male</th><th rowspan="1" colspan="1">Male</th><th rowspan="1" colspan="1">Male</th><th rowspan="1" colspan="1">Female</th><th rowspan="1" colspan="1">Female</th><th rowspan="1" colspan="1">Juvenile</th><th rowspan="1" colspan="1">Male</th><th rowspan="1" colspan="1">Male</th><th rowspan="1" colspan="1">Female</th><th rowspan="1" colspan="1">Male</th><th rowspan="1" colspan="1">Male</th><th rowspan="1" colspan="1">Female</th><th rowspan="1" colspan="1">Female</th><th rowspan="1" colspan="1">2 Males and three females</th></tr><tr><td rowspan="1" colspan="1">Standard length (mm)</td><td rowspan="1" colspan="1">40.6</td><td rowspan="1" colspan="1">69.2</td><td rowspan="1" colspan="1">70.5</td><td rowspan="1" colspan="1">57.6</td><td rowspan="1" colspan="1">52.9</td><td rowspan="1" colspan="1">52.1</td><td rowspan="1" colspan="1">35.8</td><td rowspan="1" colspan="1">76.7</td><td rowspan="1" colspan="1">54.2</td><td rowspan="1" colspan="1">47.9</td><td rowspan="1" colspan="1">69.1</td><td rowspan="1" colspan="1">59.7</td><td rowspan="1" colspan="1">54.0</td><td rowspan="1" colspan="1">57.2</td><td rowspan="1" colspan="1">54.3–70.3</td></tr><tr><td rowspan="1" colspan="1">Body depth</td><td rowspan="1" colspan="1">28.8</td><td rowspan="1" colspan="1">31.6</td><td rowspan="1" colspan="1">30.2</td><td rowspan="1" colspan="1">32.3</td><td rowspan="1" colspan="1">32.3</td><td rowspan="1" colspan="1">29.8</td><td rowspan="1" colspan="1">35.8</td><td rowspan="1" colspan="1">31.3</td><td rowspan="1" colspan="1">28.2</td><td rowspan="1" colspan="1">29.0</td><td rowspan="1" colspan="1">31.4</td><td rowspan="1" colspan="1">31.2</td><td rowspan="1" colspan="1">28.3</td><td rowspan="1" colspan="1">29.4</td><td rowspan="1" colspan="1">29.8–31.9</td></tr><tr><td rowspan="1" colspan="1">Body width</td><td rowspan="1" colspan="1">13.3</td><td rowspan="1" colspan="1">13.9</td><td rowspan="1" colspan="1">11.8</td><td rowspan="1" colspan="1">13.2</td><td rowspan="1" colspan="1">14.2</td><td rowspan="1" colspan="1">13.2</td><td rowspan="1" colspan="1">12.6</td><td rowspan="1" colspan="1">14.6</td><td rowspan="1" colspan="1">13.1</td><td rowspan="1" colspan="1">12.1</td><td rowspan="1" colspan="1">17.2</td><td rowspan="1" colspan="1">16.1</td><td rowspan="1" colspan="1">15.2</td><td rowspan="1" colspan="1">15.7</td><td rowspan="1" colspan="1">11.8–14.5</td></tr><tr><td rowspan="1" colspan="1">Head length</td><td rowspan="1" colspan="1">35.0</td><td rowspan="1" colspan="1">31.6</td><td rowspan="1" colspan="1">30.4</td><td rowspan="1" colspan="1">31.3</td><td rowspan="1" colspan="1">32.1</td><td rowspan="1" colspan="1">32.4</td><td rowspan="1" colspan="1">33.2</td><td rowspan="1" colspan="1">31.0</td><td rowspan="1" colspan="1">33.4</td><td rowspan="1" colspan="1">35.9</td><td rowspan="1" colspan="1">33.9</td><td rowspan="1" colspan="1">33.5</td><td rowspan="1" colspan="1">32.6</td><td rowspan="1" colspan="1">33.0</td><td rowspan="1" colspan="1">27.7–31.2</td></tr><tr><td rowspan="1" colspan="1">Snout length</td><td rowspan="1" colspan="1">9.6</td><td rowspan="1" colspan="1">9.5</td><td rowspan="1" colspan="1">8.8</td><td rowspan="1" colspan="1">9.0</td><td rowspan="1" colspan="1">8.1</td><td rowspan="1" colspan="1">8.1</td><td rowspan="1" colspan="1">9.5</td><td rowspan="1" colspan="1">8.5</td><td rowspan="1" colspan="1">8.5</td><td rowspan="1" colspan="1">10.2</td><td rowspan="1" colspan="1">9.1</td><td rowspan="1" colspan="1">8.4</td><td rowspan="1" colspan="1">8.1</td><td rowspan="1" colspan="1">8.4</td><td rowspan="1" colspan="1">7.4–8.9</td></tr><tr><td rowspan="1" colspan="1">Orbit diameter</td><td rowspan="1" colspan="1">10.1</td><td rowspan="1" colspan="1">8.8</td><td rowspan="1" colspan="1">9.5</td><td rowspan="1" colspan="1">9.2</td><td rowspan="1" colspan="1">10.2</td><td rowspan="1" colspan="1">10.2</td><td rowspan="1" colspan="1">11.7</td><td rowspan="1" colspan="1">9.6</td><td rowspan="1" colspan="1">10.3</td><td rowspan="1" colspan="1">11.1</td><td rowspan="1" colspan="1">9.0</td><td rowspan="1" colspan="1">9.7</td><td rowspan="1" colspan="1">10.0</td><td rowspan="1" colspan="1">9.1</td><td rowspan="1" colspan="1">6.6–9.0</td></tr><tr><td rowspan="1" colspan="1">Interorbital width</td><td rowspan="1" colspan="1">7.4</td><td rowspan="1" colspan="1">9.1</td><td rowspan="1" colspan="1">8.2</td><td rowspan="1" colspan="1">9.5</td><td rowspan="1" colspan="1">9.8</td><td rowspan="1" colspan="1">9.4</td><td rowspan="1" colspan="1">9.5</td><td rowspan="1" colspan="1">8.9</td><td rowspan="1" colspan="1">9.2</td><td rowspan="1" colspan="1">9.0</td><td rowspan="1" colspan="1">9.3</td><td rowspan="1" colspan="1">10.2</td><td rowspan="1" colspan="1">9.4</td><td rowspan="1" colspan="1">10.0</td><td rowspan="1" colspan="1">7.7–9.6</td></tr><tr><td rowspan="1" colspan="1">Upper jaw length</td><td rowspan="1" colspan="1">6.4</td><td rowspan="1" colspan="1">7.4</td><td rowspan="1" colspan="1">5.8</td><td rowspan="1" colspan="1">8.7</td><td rowspan="1" colspan="1">7.0</td><td rowspan="1" colspan="1">7.9</td><td rowspan="1" colspan="1">8.1</td><td rowspan="1" colspan="1">9.3</td><td rowspan="1" colspan="1">5.7</td><td rowspan="1" colspan="1">7.3</td><td rowspan="1" colspan="1">5.8</td><td rowspan="1" colspan="1">5.7</td><td rowspan="1" colspan="1">4.6</td><td rowspan="1" colspan="1">4.2</td><td rowspan="1" colspan="1">6.5–8.3</td></tr><tr><td rowspan="1" colspan="1">Caudal-peduncle depth</td><td rowspan="1" colspan="1">16.5</td><td rowspan="1" colspan="1">14.5</td><td rowspan="1" colspan="1">15.5</td><td rowspan="1" colspan="1">15.1</td><td rowspan="1" colspan="1">15.9</td><td rowspan="1" colspan="1">15.9</td><td rowspan="1" colspan="1">15.4</td><td rowspan="1" colspan="1">14.3</td><td rowspan="1" colspan="1">15.9</td><td rowspan="1" colspan="1">16.3</td><td rowspan="1" colspan="1">17.7</td><td rowspan="1" colspan="1">16.9</td><td rowspan="1" colspan="1">14.8</td><td rowspan="1" colspan="1">15.4</td><td rowspan="1" colspan="1">14.8–16.5</td></tr><tr><td rowspan="1" colspan="1">Caudal-peduncle length</td><td rowspan="1" colspan="1">13.5</td><td rowspan="1" colspan="1">15.8</td><td rowspan="1" colspan="1">17.9</td><td rowspan="1" colspan="1">16.5</td><td rowspan="1" colspan="1">15.9</td><td rowspan="1" colspan="1">15.2</td><td rowspan="1" colspan="1">10.1</td><td rowspan="1" colspan="1">18.9</td><td rowspan="1" colspan="1">11.8</td><td rowspan="1" colspan="1">14.8</td><td rowspan="1" colspan="1">15.1</td><td rowspan="1" colspan="1">15.1</td><td rowspan="1" colspan="1">13.1</td><td rowspan="1" colspan="1">14.3</td><td rowspan="1" colspan="1">12.8–16.5</td></tr><tr><td rowspan="1" colspan="1">Predorsal length</td><td rowspan="1" colspan="1">36.9</td><td rowspan="1" colspan="1">31.2</td><td rowspan="1" colspan="1">31.9</td><td rowspan="1" colspan="1">33.3</td><td rowspan="1" colspan="1">31.6</td><td rowspan="1" colspan="1">35.9</td><td rowspan="1" colspan="1">34.4</td><td rowspan="1" colspan="1">33.4</td><td rowspan="1" colspan="1">34.9</td><td rowspan="1" colspan="1">38.4</td><td rowspan="1" colspan="1">33.6</td><td rowspan="1" colspan="1">34.0</td><td rowspan="1" colspan="1">33.0</td><td rowspan="1" colspan="1">34.1</td><td rowspan="1" colspan="1">31.7–33.8</td></tr><tr><td rowspan="1" colspan="1">Preanal length</td><td rowspan="1" colspan="1">65.3</td><td rowspan="1" colspan="1">61.4</td><td rowspan="1" colspan="1">61.0</td><td rowspan="1" colspan="1">60.1</td><td rowspan="1" colspan="1">67.3</td><td rowspan="1" colspan="1">61.8</td><td rowspan="1" colspan="1">65.6</td><td rowspan="1" colspan="1">55.7</td><td rowspan="1" colspan="1">58.1</td><td rowspan="1" colspan="1">61.8</td><td rowspan="1" colspan="1">57.6</td><td rowspan="1" colspan="1">59.6</td><td rowspan="1" colspan="1">61.7</td><td rowspan="1" colspan="1">61.0</td><td rowspan="1" colspan="1">58.5–61.4</td></tr><tr><td rowspan="1" colspan="1">Prepelvic length</td><td rowspan="1" colspan="1">40.9</td><td rowspan="1" colspan="1">35.7</td><td rowspan="1" colspan="1">35.7</td><td rowspan="1" colspan="1">34.7</td><td rowspan="1" colspan="1">34.4</td><td rowspan="1" colspan="1">34.9</td><td rowspan="1" colspan="1">38.3</td><td rowspan="1" colspan="1">33.5</td><td rowspan="1" colspan="1">34.3</td><td rowspan="1" colspan="1">38.6</td><td rowspan="1" colspan="1">35.0</td><td rowspan="1" colspan="1">34.5</td><td rowspan="1" colspan="1">34.6</td><td rowspan="1" colspan="1">33.9</td><td rowspan="1" colspan="1">31.5–36.5</td></tr><tr><td rowspan="1" colspan="1">Dorsal-fin base</td><td rowspan="1" colspan="1">57.4</td><td rowspan="1" colspan="1">60.4</td><td rowspan="1" colspan="1">57.7</td><td rowspan="1" colspan="1">60.8</td><td rowspan="1" colspan="1">60.7</td><td rowspan="1" colspan="1">58.0</td><td rowspan="1" colspan="1">57.5</td><td rowspan="1" colspan="1">61.3</td><td rowspan="1" colspan="1">58.5</td><td rowspan="1" colspan="1">61.4</td><td rowspan="1" colspan="1">60.0</td><td rowspan="1" colspan="1">61.0</td><td rowspan="1" colspan="1">57.6</td><td rowspan="1" colspan="1">61.0</td><td rowspan="1" colspan="1">55.3–63.2</td></tr><tr><td rowspan="1" colspan="1">First dorsal spine</td><td rowspan="1" colspan="1">9.1</td><td rowspan="1" colspan="1">7.9</td><td rowspan="1" colspan="1">6.8</td><td rowspan="1" colspan="1">8.0</td><td rowspan="1" colspan="1">7.4</td><td rowspan="1" colspan="1">7.5</td><td rowspan="1" colspan="1">7.5</td><td rowspan="1" colspan="1">6.8</td><td rowspan="1" colspan="1">7.0</td><td rowspan="1" colspan="1">7.3</td><td rowspan="1" colspan="1">5.6</td><td rowspan="1" colspan="1">6.7</td><td rowspan="1" colspan="1">7.4</td><td rowspan="1" colspan="1">6.8</td><td rowspan="1" colspan="1">5.2–6.5</td></tr><tr><td rowspan="1" colspan="1">Longest dorsal spine</td><td rowspan="1" colspan="1">15.0</td><td rowspan="1" colspan="1">15.5</td><td rowspan="1" colspan="1">15.0</td><td rowspan="1" colspan="1">15.1</td><td rowspan="1" colspan="1">15.5</td><td rowspan="1" colspan="1">15.2</td><td rowspan="1" colspan="1">14.0</td><td rowspan="1" colspan="1">15.6</td><td rowspan="1" colspan="1">15.3</td><td rowspan="1" colspan="1">15.9</td><td rowspan="1" colspan="1">10.6</td><td rowspan="1" colspan="1">14.2</td><td rowspan="1" colspan="1">15.6</td><td rowspan="1" colspan="1">14.3</td><td rowspan="1" colspan="1">11.9–14.3</td></tr><tr><td rowspan="1" colspan="1">Longest dorsal ray</td><td rowspan="1" colspan="1">17.2</td><td rowspan="1" colspan="1">19.1</td><td rowspan="1" colspan="1">20.1</td><td rowspan="1" colspan="1">18.1</td><td rowspan="1" colspan="1">18.1</td><td rowspan="1" colspan="1">17.7</td><td rowspan="1" colspan="1">damaged</td><td rowspan="1" colspan="1">21.4</td><td rowspan="1" colspan="1">15.3</td><td rowspan="1" colspan="1">20.0</td><td rowspan="1" colspan="1">21.7</td><td rowspan="1" colspan="1">17.1</td><td rowspan="1" colspan="1">18.1</td><td rowspan="1" colspan="1">18.7</td><td rowspan="1" colspan="1">16.7–19.0</td></tr><tr><td rowspan="1" colspan="1">Anal-fin base</td><td rowspan="1" colspan="1">22.4</td><td rowspan="1" colspan="1">28.0</td><td rowspan="1" colspan="1">24.5</td><td rowspan="1" colspan="1">24.8</td><td rowspan="1" colspan="1">25.7</td><td rowspan="1" colspan="1">22.8</td><td rowspan="1" colspan="1">25.1</td><td rowspan="1" colspan="1">26.6</td><td rowspan="1" colspan="1">26.0</td><td rowspan="1" colspan="1">24.0</td><td rowspan="1" colspan="1">28.5</td><td rowspan="1" colspan="1">25.6</td><td rowspan="1" colspan="1">27.0</td><td rowspan="1" colspan="1">26.9</td><td rowspan="1" colspan="1">25.3–27.6</td></tr><tr><td rowspan="1" colspan="1">First anal spine</td><td rowspan="1" colspan="1">8.9</td><td rowspan="1" colspan="1">6.4</td><td rowspan="1" colspan="1">7.4</td><td rowspan="1" colspan="1">6.4</td><td rowspan="1" colspan="1">6.4</td><td rowspan="1" colspan="1">5.8</td><td rowspan="1" colspan="1">5.9</td><td rowspan="1" colspan="1">6.0</td><td rowspan="1" colspan="1">6.1</td><td rowspan="1" colspan="1">6.5</td><td rowspan="1" colspan="1">6.4</td><td rowspan="1" colspan="1">4.9</td><td rowspan="1" colspan="1">8.3</td><td rowspan="1" colspan="1">6.6</td><td rowspan="1" colspan="1">5.2–6.4</td></tr><tr><td rowspan="1" colspan="1">Second anal spine</td><td rowspan="1" colspan="1">13.5</td><td rowspan="1" colspan="1">9.7</td><td rowspan="1" colspan="1">10.9</td><td rowspan="1" colspan="1">10.8</td><td rowspan="1" colspan="1">11.0</td><td rowspan="1" colspan="1">11.3</td><td rowspan="1" colspan="1">10.6</td><td rowspan="1" colspan="1">11.0</td><td rowspan="1" colspan="1">12.4</td><td rowspan="1" colspan="1">10.2</td><td rowspan="1" colspan="1">11.1</td><td rowspan="1" colspan="1">9.7</td><td rowspan="1" colspan="1">11.5</td><td rowspan="1" colspan="1">10.1</td><td rowspan="1" colspan="1">9.1–10.1</td></tr><tr><td rowspan="1" colspan="1">Third anal spine</td><td rowspan="1" colspan="1">14.3</td><td rowspan="1" colspan="1">11.6</td><td rowspan="1" colspan="1">11.2</td><td rowspan="1" colspan="1">11.8</td><td rowspan="1" colspan="1">12.1</td><td rowspan="1" colspan="1">13.2</td><td rowspan="1" colspan="1">11.7</td><td rowspan="1" colspan="1">12.3</td><td rowspan="1" colspan="1">12.5</td><td rowspan="1" colspan="1">10.2</td><td rowspan="1" colspan="1">13.0</td><td rowspan="1" colspan="1">11.7</td><td rowspan="1" colspan="1">12.2</td><td rowspan="1" colspan="1">11.4</td><td rowspan="1" colspan="1">10.5–11.4</td></tr><tr><td rowspan="1" colspan="1">Longest anal ray</td><td rowspan="1" colspan="1">18.0</td><td rowspan="1" colspan="1">20.2</td><td rowspan="1" colspan="1">19.7</td><td rowspan="1" colspan="1">17.0</td><td rowspan="1" colspan="1">17.0</td><td rowspan="1" colspan="1">16.9</td><td rowspan="1" colspan="1">14.8</td><td rowspan="1" colspan="1">23.3</td><td rowspan="1" colspan="1">20.5</td><td rowspan="1" colspan="1">21.1</td><td rowspan="1" colspan="1">21.7</td><td rowspan="1" colspan="1">20.1</td><td rowspan="1" colspan="1">16.9</td><td rowspan="1" colspan="1">18.4</td><td rowspan="1" colspan="1">14.5–17.9</td></tr><tr><td rowspan="1" colspan="1">Caudal-fin length</td><td rowspan="1" colspan="1">29.6</td><td rowspan="1" colspan="1">27.5</td><td rowspan="1" colspan="1">29.8</td><td rowspan="1" colspan="1">25.9</td><td rowspan="1" colspan="1">28.0</td><td rowspan="1" colspan="1">28.8</td><td rowspan="1" colspan="1">32.1</td><td rowspan="1" colspan="1">30.0</td><td rowspan="1" colspan="1">33.6</td><td rowspan="1" colspan="1">30.7</td><td rowspan="1" colspan="1">28.5</td><td rowspan="1" colspan="1">29.8</td><td rowspan="1" colspan="1">29.6</td><td rowspan="1" colspan="1">32.9</td><td rowspan="1" colspan="1">25.4–31.6</td></tr><tr><td rowspan="1" colspan="1">Pectoral-fin length</td><td rowspan="1" colspan="1">19.7</td><td rowspan="1" colspan="1">20.2</td><td rowspan="1" colspan="1">20.0</td><td rowspan="1" colspan="1">21.0</td><td rowspan="1" colspan="1">21.4</td><td rowspan="1" colspan="1">20.9</td><td rowspan="1" colspan="1">19.3</td><td rowspan="1" colspan="1">23.5</td><td rowspan="1" colspan="1">19.7</td><td rowspan="1" colspan="1">24.0</td><td rowspan="1" colspan="1">6.4</td><td rowspan="1" colspan="1">21.8</td><td rowspan="1" colspan="1">20.7</td><td rowspan="1" colspan="1">21.5</td><td rowspan="1" colspan="1">18.3–21.8</td></tr><tr><td rowspan="1" colspan="1">Pelvic-spine length</td><td rowspan="1" colspan="1">14.8</td><td rowspan="1" colspan="1">11.3</td><td rowspan="1" colspan="1">11.5</td><td rowspan="1" colspan="1">12.2</td><td rowspan="1" colspan="1">12.7</td><td rowspan="1" colspan="1">13.4</td><td rowspan="1" colspan="1">13.4</td><td rowspan="1" colspan="1">11.5</td><td rowspan="1" colspan="1">12.0</td><td rowspan="1" colspan="1">12.9</td><td rowspan="1" colspan="1">11.1</td><td rowspan="1" colspan="1">11.4</td><td rowspan="1" colspan="1">11.9</td><td rowspan="1" colspan="1">11.0</td><td rowspan="1" colspan="1">11.0–12.1</td></tr><tr><td rowspan="1" colspan="1">Pelvic-fin length</td><td rowspan="1" colspan="1">19.2</td><td rowspan="1" colspan="1">22.7</td><td rowspan="1" colspan="1">17.2</td><td rowspan="1" colspan="1">18.8</td><td rowspan="1" colspan="1">20.8</td><td rowspan="1" colspan="1">19.2</td><td rowspan="1" colspan="1">20.4</td><td rowspan="1" colspan="1">22.9</td><td rowspan="1" colspan="1">18.6</td><td rowspan="1" colspan="1">18.4</td><td rowspan="1" colspan="1">13.0</td><td rowspan="1" colspan="1">16.8</td><td rowspan="1" colspan="1">17.8</td><td rowspan="1" colspan="1">21.7</td><td rowspan="1" colspan="1">15.5–18.8</td></tr></tbody></table></table-wrap></tp:treatment-sec><ref-list><ref id="B17"><mixed-citation xmlns:xlink="http://www.w3.org/1999/xlink" xlink:type="simple"><person-group><name name-style="western"><surname>Tea</surname><given-names>YK</given-names></name><name name-style="western"><surname>Pinheiro</surname><given-names>HT</given-names></name><name name-style="western"><surname>Shepherd</surname><given-names>B</given-names></name><name name-style="western"><surname>Rocha</surname><given-names>LA</given-names></name></person-group> (<year>2019</year>) <article-title><italic><tp:taxon-name><tp:taxon-name-part taxon-name-part-type="genus">Cirrhilabrus</tp:taxon-name-part><tp:taxon-name-part taxon-name-part-type="species">wakanda</tp:taxon-name-part></tp:taxon-name></italic>, a new species of fairy wrasse from mesophotic ecosystems of Zanzibar, Tanzania, Africa (<tp:taxon-name><tp:taxon-name-part taxon-name-part-type="subclass">Teleostei</tp:taxon-name-part></tp:taxon-name>, <tp:taxon-name><tp:taxon-name-part taxon-name-part-type="family">Labridae</tp:taxon-name-part></tp:taxon-name>).</article-title><source>ZooKeys</source><volume>863</volume>: <fpage>85</fpage>–<lpage>96</lpage>. <ext-link xlink:href="10.3897/zookeys.863.35580" ext-link-type="doi" xlink:type="simple">https://doi.org/10.3897/zookeys.863.35580</ext-link></mixed-citation></ref><ref id="B9"><mixed-citation xmlns:xlink="http://www.w3.org/1999/xlink" xlink:type="simple"><person-group><name name-style="western"><surname>Randall</surname><given-names>JE</given-names></name></person-group> (<year>1995</year>) <article-title>A review of the wrasses of the genus <italic><tp:taxon-name><tp:taxon-name-part taxon-name-part-type="genus">Cirrhilabrus</tp:taxon-name-part></tp:taxon-name></italic> (<tp:taxon-name><tp:taxon-name-part taxon-name-part-type="order">Perciformes</tp:taxon-name-part></tp:taxon-name>: <tp:taxon-name><tp:taxon-name-part taxon-name-part-type="family">Labridae</tp:taxon-name-part></tp:taxon-name>) from the Western Indian Ocean. Revue Francaise d’Aquariologie.</article-title><source>Herpétologie</source><volume>22</volume>: <fpage>19</fpage>–<lpage>26</lpage>.</mixed-citation></ref><ref id="B6"><mixed-citation xmlns:xlink="http://www.w3.org/1999/xlink" xlink:type="simple"><person-group><name name-style="western"><surname>Hawkins</surname><given-names>JP</given-names></name><name name-style="western"><surname>Roberts</surname><given-names>CM</given-names></name><name name-style="western"><surname>Clark</surname><given-names>V</given-names></name></person-group> (<year>2000</year>) <article-title>The threatened status of restricted-range coral reef fish species.</article-title><source>Animal Conservation</source><volume>3</volume>(<issue>1</issue>): <fpage>81</fpage>–<lpage>88</lpage>. <ext-link xlink:href="10.1111/j.1469-1795.2000.tb00089.x" ext-link-type="doi" xlink:type="simple">https://doi.org/10.1111/j.1469-1795.2000.tb00089.x</ext-link></mixed-citation></ref><ref id="B1"><mixed-citation xmlns:xlink="http://www.w3.org/1999/xlink" xlink:type="simple"><person-group><name name-style="western"><surname>Allen</surname><given-names>GR</given-names></name><name name-style="western"><surname>Drew</surname><given-names>J</given-names></name><name name-style="western"><surname>Barber</surname><given-names>P</given-names></name></person-group> (<year>2008</year>) <article-title><italic><tp:taxon-name><tp:taxon-name-part taxon-name-part-type="genus">Cirrhilabrus</tp:taxon-name-part><tp:taxon-name-part taxon-name-part-type="species">beauperryi</tp:taxon-name-part></tp:taxon-name></italic>, a new wrasse (<tp:taxon-name><tp:taxon-name-part taxon-name-part-type="class">Pisces</tp:taxon-name-part></tp:taxon-name>: <tp:taxon-name><tp:taxon-name-part taxon-name-part-type="family">Labridae</tp:taxon-name-part></tp:taxon-name>) from Melanesia.</article-title><source>Aqua (Neu-Isenburg, Germany)</source><volume>14</volume>: <fpage>129</fpage>–<lpage>140</lpage>.</mixed-citation></ref><ref id="B7"><mixed-citation xmlns:xlink="http://www.w3.org/1999/xlink" xlink:type="simple"><person-group><name name-style="western"><surname>Kuiter</surname><given-names>RH</given-names></name></person-group> (<year>2010</year>) <source><tp:taxon-name><tp:taxon-name-part taxon-name-part-type="family">Labridae</tp:taxon-name-part></tp:taxon-name> Fishes: Wrasses. First edition.</source><publisher-name>Aquatic Photographics</publisher-name>, <publisher-loc>Seaford, Australia</publisher-loc>, <size units="page">398 pp</size>.</mixed-citation></ref><ref id="B2"><mixed-citation xmlns:xlink="http://www.w3.org/1999/xlink" xlink:type="simple"><person-group><name name-style="western"><surname>Allen</surname><given-names>GR</given-names></name><name name-style="western"><surname>Erdmann</surname><given-names>MV</given-names></name><name name-style="western"><surname>Dailami</surname><given-names>M</given-names></name></person-group> (<year>2015</year>) <article-title><italic><tp:taxon-name><tp:taxon-name-part taxon-name-part-type="genus">Cirrhilabrus</tp:taxon-name-part><tp:taxon-name-part taxon-name-part-type="species">marinda</tp:taxon-name-part></tp:taxon-name></italic>, a new species of wrasse (<tp:taxon-name><tp:taxon-name-part taxon-name-part-type="class">Pisces</tp:taxon-name-part></tp:taxon-name>: <tp:taxon-name><tp:taxon-name-part taxon-name-part-type="family">Labridae</tp:taxon-name-part></tp:taxon-name>) from eastern Indonesia, Papua New Guinea, and Vanuatu.</article-title><source>Journal of the Ocean Science Foundation</source><volume>15</volume>: <fpage>1</fpage>–<lpage>13</lpage>.</mixed-citation></ref><ref id="B15"><mixed-citation xmlns:xlink="http://www.w3.org/1999/xlink" xlink:type="simple"><person-group><name name-style="western"><surname>Tea</surname><given-names>YK</given-names></name><name name-style="western"><surname>Gill</surname><given-names>AC</given-names></name></person-group> (<year>2017</year>) <article-title><italic><tp:taxon-name><tp:taxon-name-part taxon-name-part-type="genus">Cirrhilabrus</tp:taxon-name-part><tp:taxon-name-part taxon-name-part-type="species">shutmani</tp:taxon-name-part></tp:taxon-name></italic>, a new species of fairy wrasse from the Babuyan Islands, northern Philippines (<tp:taxon-name><tp:taxon-name-part taxon-name-part-type="subclass">Teleostei</tp:taxon-name-part></tp:taxon-name>: <tp:taxon-name><tp:taxon-name-part taxon-name-part-type="family">Labridae</tp:taxon-name-part></tp:taxon-name>).</article-title><source>Zootaxa</source><volume>4341</volume>(<issue>1</issue>): <fpage>77</fpage>–<lpage>88</lpage>. <ext-link xlink:href="10.11646/zootaxa.4341.1.6" ext-link-type="doi" xlink:type="simple">https://doi.org/10.11646/zootaxa.4341.1.6</ext-link></mixed-citation></ref><ref id="B16"><mixed-citation xmlns:xlink="http://www.w3.org/1999/xlink" xlink:type="simple"><person-group><name name-style="western"><surname>Tea</surname><given-names>YK</given-names></name><name name-style="western"><surname>Frable</surname><given-names>BW</given-names></name><name name-style="western"><surname>Van Der Wal</surname><given-names>C</given-names></name></person-group> (<year>2018</year>) <article-title>Redescription and phylogenetic placement of <italic><tp:taxon-name><tp:taxon-name-part taxon-name-part-type="genus">Cirrhilabrus</tp:taxon-name-part><tp:taxon-name-part taxon-name-part-type="species">sanguineus</tp:taxon-name-part></tp:taxon-name></italic> (<tp:taxon-name><tp:taxon-name-part taxon-name-part-type="subclass">Teleostei</tp:taxon-name-part></tp:taxon-name>: <tp:taxon-name><tp:taxon-name-part taxon-name-part-type="family">Labridae</tp:taxon-name-part></tp:taxon-name>), with first documentation of the female form.</article-title><source>Zootaxa</source><volume>4526</volume>(<issue>3</issue>): <fpage>358</fpage>–<lpage>372</lpage>. <ext-link xlink:href="10.11646/zootaxa.4526.3.5" ext-link-type="doi" xlink:type="simple">https://doi.org/10.11646/zootaxa.4526.3.5</ext-link></mixed-citation></ref><ref id="B18"><mixed-citation xmlns:xlink="http://www.w3.org/1999/xlink" xlink:type="simple"><person-group><name name-style="western"><surname>Tea</surname><given-names>YK</given-names></name><name name-style="western"><surname>Xu</surname><given-names>X</given-names></name><name name-style="western"><surname>DiBattista</surname><given-names>JD</given-names></name><name name-style="western"><surname>Lo</surname><given-names>N</given-names></name><name name-style="western"><surname>Cowman</surname><given-names>PF</given-names></name><name name-style="western"><surname>Ho</surname><given-names>SYW</given-names></name></person-group> (<year>2021a</year>) <article-title>Phylogenomic analysis of concatenated ultraconserved elements reveals the recent evolutionary radiation of the fairy wrasses (<tp:taxon-name><tp:taxon-name-part taxon-name-part-type="subclass">Teleostei</tp:taxon-name-part></tp:taxon-name>: <tp:taxon-name><tp:taxon-name-part taxon-name-part-type="family">Labridae</tp:taxon-name-part></tp:taxon-name>: <italic><tp:taxon-name><tp:taxon-name-part taxon-name-part-type="genus">Cirrhilabrus</tp:taxon-name-part></tp:taxon-name></italic>).</article-title><source>Systematic Biology</source><volume>71</volume>(<issue>1</issue>): <fpage>1</fpage>–<lpage>12</lpage>. <ext-link xlink:href="10.1093/sysbio/syab012" ext-link-type="doi" xlink:type="simple">https://doi.org/10.1093/sysbio/syab012</ext-link></mixed-citation></ref></ref-list></tp:taxon-treatment>
